# Supplementary material for: 2-(2-Meth­oxy­phen­yl)-1-benzofuran
Source: Acta Crystallogr Sect E Struct Rep Online. 2011 May 14;67(Pt 6):o1427. doi: 10.1107/S1600536811017168 (PMC3120470; doi:10.1107/S1600536811017168)
Supplement: Supplementary file 1 [file e-67-o1427-sup1.cif]

##############################################################################
#                                                                            #
# This CIF contains the data in a paper accepted for publication in          #
# Acta Crystallographica Section E. It conforms to the requirements of       #
# Notes for Authors for Acta Crystallographica Section E, and has been       #
# peer reviewed under the auspices of the IUCr Commission on Journals.       #
#                                                                            #
# Full details of the Crystallographic Information File format               #
# are given in the paper "The Crystallographic Information File (CIF):       #
# a New Standard Archive File for Crystallography" by S. R. Hall, F. H.      #
# Allen and I. D. Brown [Acta Cryst. (1991), A47, 655-685].                  #
#                                                                            #
# The current version of the core CIF dictionary is obtainable from          #
# ftp://ftp.iucr.org/pub/cif_core.dic.                                       #
#                                                                            #
# Software is freely available for graphical display of the structure(s)     #
# in this CIF. For information consult the CIF software page                 #
# http://www.iucr.org/resources/cif/software.                                #
#                                                                            #
# This file may be used for bona fide research purposes within the           #
# scientific community so long as proper attribution is given to the journal # 
# article from which it was obtained.                                        #
#                                                                            #
##############################################################################
data_I
_audit_creation_method     SHELXL-97
_chemical_name_systematic
;
2-(2-Methoxyphenyl)-1-benzofuran
;
_chemical_name_common     ?
_chemical_formula_moiety     'C15 H12 O2'
_chemical_formula_sum     'C15 H12 O2'
_chemical_formula_iupac     'C15 H12 O2'
_chemical_formula_weight     224.25
_chemical_melting_point     ?
_symmetry_cell_setting     orthorhombic
_symmetry_space_group_name_H-M     'P 21 21 21'
_symmetry_space_group_name_Hall     'P 2ab 2ac'
loop_
    _symmetry_equiv_pos_as_xyz
    'x, y, z'
    '-x+1/2, -y, z+1/2'
    '-x, y+1/2, -z+1/2'
    'x+1/2, -y+1/2, -z'
_cell_length_a     6.94190(10)
_cell_length_b     11.4409(2)
_cell_length_c     14.1703(3)
_cell_angle_alpha     90.00
_cell_angle_beta     90.00
_cell_angle_gamma     90.00
_cell_volume     1125.43(3)
_cell_formula_units_Z     4
_cell_measurement_reflns_used     7843
_cell_measurement_theta_min     3.12
_cell_measurement_theta_max     66.94
_cell_measurement_temperature     120.0
_exptl_crystal_description     plate
_exptl_crystal_colour     colourless
_exptl_crystal_size_max     0.27
_exptl_crystal_size_mid     0.25
_exptl_crystal_size_min     0.12
_exptl_crystal_density_diffrn     1.323
_exptl_crystal_density_meas     ?
_exptl_crystal_density_method     'not measured'
_exptl_crystal_F_000     472
_exptl_absorpt_coefficient_mu     0.698
_exptl_absorpt_correction_type     multi-scan
_exptl_absorpt_process_details
;
(CrysAlis Pro; Oxford Diffraction,  2010)
;
_exptl_absorpt_correction_T_min     0.683
_exptl_absorpt_correction_T_max     1.000
_exptl_special_details
;
;
_diffrn_ambient_temperature     120.0
_diffrn_radiation_type     'Cu K\a'
_diffrn_radiation_wavelength     1.5418
_diffrn_radiation_source     'Enhance Ultra (Cu) X-ray Source'
_diffrn_radiation_monochromator     'mirror'
_diffrn_measurement_device_type
                                'Oxford Diffraction Xcalibur Atlas Gemini ultra'
_diffrn_measurement_method     'Rotation method data acquisition using \w scans'
_diffrn_detector_area_resol_mean     10.3748
_diffrn_reflns_number     11347
_diffrn_reflns_av_R_equivalents     0.0499
_diffrn_reflns_av_sigmaI/netI     0.0292
_diffrn_reflns_theta_min     4.97
_diffrn_reflns_theta_max     67.05
_diffrn_reflns_theta_full     67.05
_diffrn_measured_fraction_theta_max     1.000
_diffrn_measured_fraction_theta_full     1.000
_diffrn_reflns_limit_h_min     -8
_diffrn_reflns_limit_h_max     7
_diffrn_reflns_limit_k_min     -13
_diffrn_reflns_limit_k_max     13
_diffrn_reflns_limit_l_min     -16
_diffrn_reflns_limit_l_max     14
_diffrn_standards_number     ?
_diffrn_standards_interval_count     ?
_diffrn_standards_interval_time     ?
_diffrn_standards_decay_%     ?
_refine_special_details
;
Refinement of <i>F</i>^2^ against ALL reflections. The weighted <i>R</i>-factor
<i>wR</i> and goodness of fit <i>S</i> are based on <i>F</i>^2^, conventional
<i>R</i>-factors <i>R</i> are based on <i>F</i>, with <i>F</i> set to zero for
negative <i>F</i>^2^. The threshold expression of <i>F</i>^2^ >
\s(<i>F</i>^2^) is used only for calculating <i>R</i>-factors(gt) <i>etc</i>.
and is not relevant to the choice of reflections for refinement.
<i>R</i>-factors based on <i>F</i>^2^ are statistically about twice as large
as those based on <i>F</i>, and <i>R</i>- factors based on ALL data will be
even larger. The hydrogen atoms were localized from the difference Fourier
map. Despite of that,all hydrogen atoms connected to C were constrained to
ideal positions. The isotropic temperature parameters of hydrogen atoms were
calculated as 1.2*<i>U</i>~eq~ of the parent atom.
;
_reflns_number_total     2006
_reflns_number_gt     1955
_reflns_threshold_expression     I>2\s(I)
_refine_ls_structure_factor_coef     Fsqd
_refine_ls_matrix_type     full
_refine_ls_R_factor_all     0.0342
_refine_ls_R_factor_gt     0.0334
_refine_ls_wR_factor_gt     0.0869
_refine_ls_wR_factor_ref     0.0880
_refine_ls_goodness_of_fit_ref     1.087
_refine_ls_restrained_S_all     1.087
_refine_ls_number_reflns     2006
_refine_ls_number_parameters     155
_refine_ls_number_restraints     0
_refine_ls_hydrogen_treatment     constr
_refine_ls_weighting_scheme     calc
_refine_ls_weighting_details
         'calc w=1/[\s^2^(Fo^2^)+(0.0543P)^2^+0.1530P] where P=(Fo^2^+2Fc^2^)/3'
_atom_sites_solution_hydrogens     geom
_atom_sites_solution_primary     direct
_atom_sites_solution_secondary     difmap
_refine_ls_shift/su_max     0.000
_refine_ls_shift/su_mean     0.000
_refine_diff_density_max     0.201
_refine_diff_density_min     -0.142
_refine_ls_extinction_method     none
_refine_ls_extinction_coef     ?
_refine_ls_abs_structure_details     'Flack (1983), 822 Friedel pairs'
_refine_ls_abs_structure_Flack     -0.2(2)
loop_
    _atom_type_symbol
    _atom_type_description
    _atom_type_scat_dispersion_real
    _atom_type_scat_dispersion_imag
    _atom_type_scat_source
    'C' 'C' 0.0181 0.0091
                         'International Tables Vol C Tables 4.2.6.8 and 6.1.1.4'
    'H' 'H' 0.0000 0.0000
                         'International Tables Vol C Tables 4.2.6.8 and 6.1.1.4'
    'O' 'O' 0.0492 0.0322
                         'International Tables Vol C Tables 4.2.6.8 and 6.1.1.4'
_computing_data_collection     'CrysAlisPro (Oxford Diffraction, 2010)'
_computing_cell_refinement     'CrysAlisPro (Oxford Diffraction, 2010)'
_computing_data_reduction     'CrysAlisPro (Oxford Diffraction, 2010)'
_computing_structure_solution     'SHELXS97 (Sheldrick, 2008)'
_computing_structure_refinement     'SHELXL97 (Sheldrick, 2008)'
_computing_molecular_graphics     '<i>Mercury</i> (Macrae <i>et al.</i>, 2006)'
_computing_publication_material     'publCIF (Westrip, 2010)'
loop_
    _atom_site_type_symbol
    _atom_site_label
    _atom_site_fract_x
    _atom_site_fract_y
    _atom_site_fract_z
    _atom_site_U_iso_or_equiv
    _atom_site_adp_type
    _atom_site_calc_flag
    _atom_site_refinement_flags
    _atom_site_occupancy
    _atom_site_symmetry_multiplicity
    _atom_site_disorder_assembly
    _atom_site_disorder_group
    O O1 1.06771(15) 0.13587(9) 0.33592(7) 0.0323(3) Uani d . 1 1 . .
    O O2 0.61359(14) 0.36286(9) 0.28934(7) 0.0293(3) Uani d . 1 1 . .
    C C2 1.0779(2) 0.24444(13) 0.37522(10) 0.0282(3) Uani d . 1 1 . .
    C C11 0.4903(2) 0.32298(13) 0.22083(10) 0.0281(3) Uani d . 1 1 . .
    C C6 0.9320(2) 0.43475(13) 0.38967(10) 0.0301(3) Uani d . 1 1 . .
    H H6 0.8355 0.4875 0.3737 0.036 Uiso calc R 1 1 . .
    C C7 0.9277(2) 0.32219(13) 0.35139(10) 0.0275(3) Uani d . 1 1 . .
    C C3 1.2221(2) 0.27897(14) 0.43667(11) 0.0319(3) Uani d . 1 1 . .
    H H3 1.3202 0.2272 0.4525 0.038 Uiso calc R 1 1 . .
    C C15 0.4610(2) 0.17104(13) 0.10446(11) 0.0322(3) Uani d . 1 1 . .
    H H15 0.5069 0.1044 0.0743 0.039 Uiso calc R 1 1 . .
    C C9 0.7486(2) 0.20323(12) 0.22207(11) 0.0295(3) Uani d . 1 1 . .
    H H9 0.8343 0.1430 0.2087 0.035 Uiso calc R 1 1 . .
    C C14 0.2874(2) 0.22039(14) 0.07865(11) 0.0344(4) Uani d . 1 1 . .
    H H14 0.2165 0.1869 0.0300 0.041 Uiso calc R 1 1 . .
    C C5 1.0769(2) 0.46960(13) 0.45085(11) 0.0333(3) Uani d . 1 1 . .
    H H5 1.0774 0.5449 0.4755 0.040 Uiso calc R 1 1 . .
    C C10 0.5664(2) 0.22374(13) 0.17718(10) 0.0283(3) Uani d . 1 1 . .
    C C8 0.7723(2) 0.28854(12) 0.28798(10) 0.0268(3) Uani d . 1 1 . .
    C C13 0.2159(2) 0.31977(14) 0.12430(11) 0.0346(4) Uani d . 1 1 . .
    H H13 0.0980 0.3505 0.1055 0.041 Uiso calc R 1 1 . .
    C C12 0.3160(2) 0.37352(14) 0.19675(11) 0.0333(3) Uani d . 1 1 . .
    H H12 0.2690 0.4395 0.2274 0.040 Uiso calc R 1 1 . .
    C C1 1.2147(3) 0.05403(14) 0.36035(12) 0.0382(4) Uani d . 1 1 . .
    H H1A 1.3373 0.0828 0.3394 0.046 Uiso calc R 1 1 . .
    H H1B 1.1884 -0.0196 0.3305 0.046 Uiso calc R 1 1 . .
    H H1C 1.2171 0.0438 0.4276 0.046 Uiso calc R 1 1 . .
    C C4 1.2206(2) 0.39125(14) 0.47490(11) 0.0352(4) Uani d . 1 1 . .
    H H4 1.3168 0.4136 0.5168 0.042 Uiso calc R 1 1 . .
loop_
    _atom_site_aniso_label
    _atom_site_aniso_U_11
    _atom_site_aniso_U_22
    _atom_site_aniso_U_33
    _atom_site_aniso_U_12
    _atom_site_aniso_U_13
    _atom_site_aniso_U_23
    O1 0.0364(5) 0.0258(5) 0.0348(5) 0.0044(5) -0.0035(5) -0.0030(4)
    O2 0.0288(5) 0.0280(5) 0.0311(5) 0.0011(4) 0.0007(4) -0.0013(4)
    C2 0.0321(7) 0.0253(7) 0.0272(7) -0.0002(6) 0.0043(6) 0.0028(5)
    C11 0.0276(6) 0.0282(7) 0.0284(7) -0.0049(6) 0.0025(6) 0.0041(6)
    C6 0.0328(8) 0.0259(7) 0.0317(7) 0.0009(6) 0.0005(6) 0.0025(6)
    C7 0.0300(7) 0.0253(7) 0.0271(7) -0.0013(6) 0.0031(6) 0.0029(6)
    C3 0.0322(7) 0.0303(7) 0.0331(8) 0.0005(7) -0.0021(6) 0.0049(6)
    C15 0.0370(8) 0.0273(7) 0.0324(7) -0.0031(6) -0.0008(6) 0.0006(6)
    C9 0.0320(7) 0.0251(7) 0.0314(8) 0.0011(6) 0.0007(6) -0.0008(6)
    C14 0.0351(8) 0.0332(8) 0.0349(8) -0.0076(7) -0.0039(7) 0.0039(6)
    C5 0.0388(8) 0.0257(7) 0.0352(8) -0.0034(7) -0.0023(7) -0.0010(6)
    C10 0.0307(7) 0.0251(7) 0.0291(7) -0.0032(6) 0.0026(6) 0.0033(6)
    C8 0.0279(6) 0.0235(7) 0.0289(7) 0.0008(6) 0.0030(6) 0.0033(6)
    C13 0.0276(7) 0.0372(8) 0.0389(8) -0.0024(7) -0.0013(6) 0.0072(7)
    C12 0.0318(7) 0.0309(8) 0.0373(8) 0.0014(7) 0.0046(6) 0.0029(6)
    C1 0.0394(8) 0.0316(8) 0.0437(9) 0.0092(7) -0.0027(7) -0.0036(7)
    C4 0.0382(8) 0.0326(8) 0.0348(8) -0.0048(7) -0.0059(7) 0.0015(6)
_geom_special_details
;
All e.s.d.'s (except the e.s.d. in the dihedral angle between two l.s. planes)
are estimated using the full covariance matrix. The cell e.s.d.'s are taken
into account individually in the estimation of e.s.d.'s in distances, angles
and torsion angles; correlations between e.s.d.'s in cell parameters are only
used when they are defined by crystal symmetry. An approximate (isotropic)
treatment of cell e.s.d.'s is used for estimating e.s.d.'s involving l.s.
planes.
;
loop_
    _geom_bond_atom_site_label_1
    _geom_bond_atom_site_label_2
    _geom_bond_site_symmetry_2
    _geom_bond_distance
    _geom_bond_publ_flag
    O1 C2 . 1.3630(18) n
    O1 C1 . 1.4273(18) n
    O2 C11 . 1.3723(18) n
    O2 C8 . 1.3921(17) n
    C2 C3 . 1.384(2) n
    C2 C7 . 1.411(2) n
    C11 C12 . 1.384(2) n
    C11 C10 . 1.397(2) n
    C6 C5 . 1.386(2) n
    C6 C7 . 1.398(2) n
    C6 H6 . 0.9300 n
    C7 C8 . 1.456(2) n
    C3 C4 . 1.394(2) n
    C3 H3 . 0.9300 n
    C15 C14 . 1.380(2) n
    C15 C10 . 1.400(2) n
    C15 H15 . 0.9300 n
    C9 C8 . 1.361(2) n
    C9 C10 . 1.435(2) n
    C9 H9 . 0.9300 n
    C14 C13 . 1.399(2) n
    C14 H14 . 0.9300 n
    C5 C4 . 1.384(2) n
    C5 H5 . 0.9300 n
    C13 C12 . 1.384(2) n
    C13 H13 . 0.9300 n
    C12 H12 . 0.9300 n
    C1 H1A . 0.9600 n
    C1 H1B . 0.9600 n
    C1 H1C . 0.9600 n
    C4 H4 . 0.9300 n
loop_
    _geom_angle_atom_site_label_1
    _geom_angle_atom_site_label_2
    _geom_angle_atom_site_label_3
    _geom_angle_site_symmetry_1
    _geom_angle_site_symmetry_3
    _geom_angle
    _geom_angle_publ_flag
    C2 O1 C1 . . 117.50(12) n
    C11 O2 C8 . . 106.31(11) n
    O1 C2 C3 . . 123.68(14) n
    O1 C2 C7 . . 116.00(14) n
    C3 C2 C7 . . 120.31(13) n
    O2 C11 C12 . . 125.51(14) n
    O2 C11 C10 . . 110.34(13) n
    C12 C11 C10 . . 124.14(14) n
    C5 C6 C7 . . 121.56(14) n
    C5 C6 H6 . . 119.2 n
    C7 C6 H6 . . 119.2 n
    C6 C7 C2 . . 118.17(14) n
    C6 C7 C8 . . 119.94(13) n
    C2 C7 C8 . . 121.89(13) n
    C2 C3 C4 . . 120.13(15) n
    C2 C3 H3 . . 119.9 n
    C4 C3 H3 . . 119.9 n
    C14 C15 C10 . . 118.36(15) n
    C14 C15 H15 . . 120.8 n
    C10 C15 H15 . . 120.8 n
    C8 C9 C10 . . 107.07(13) n
    C8 C9 H9 . . 126.5 n
    C10 C9 H9 . . 126.5 n
    C15 C14 C13 . . 121.31(15) n
    C15 C14 H14 . . 119.3 n
    C13 C14 H14 . . 119.3 n
    C4 C5 C6 . . 119.38(14) n
    C4 C5 H5 . . 120.3 n
    C6 C5 H5 . . 120.3 n
    C11 C10 C15 . . 118.58(14) n
    C11 C10 C9 . . 105.67(13) n
    C15 C10 C9 . . 135.74(15) n
    C9 C8 O2 . . 110.60(12) n
    C9 C8 C7 . . 134.67(14) n
    O2 C8 C7 . . 114.61(11) n
    C12 C13 C14 . . 121.74(15) n
    C12 C13 H13 . . 119.1 n
    C14 C13 H13 . . 119.1 n
    C11 C12 C13 . . 115.87(15) n
    C11 C12 H12 . . 122.1 n
    C13 C12 H12 . . 122.1 n
    O1 C1 H1A . . 109.5 n
    O1 C1 H1B . . 109.5 n
    H1A C1 H1B . . 109.5 n
    O1 C1 H1C . . 109.5 n
    H1A C1 H1C . . 109.5 n
    H1B C1 H1C . . 109.5 n
    C5 C4 C3 . . 120.42(15) n
    C5 C4 H4 . . 119.8 n
    C3 C4 H4 . . 119.8 n
loop_
    _geom_hbond_atom_site_label_d
    _geom_hbond_atom_site_label_h
    _geom_hbond_atom_site_label_a
    _geom_hbond_site_symmetry_a
    _geom_hbond_distance_dh
    _geom_hbond_distance_ha
    _geom_hbond_distance_da
    _geom_hbond_angle_dha
    _geom_hbond_publ_flag
    C1 H1B O2 3_745 0.96 2.57 3.272(2) 131 y
    C3 H3 Cg1 4_556 0.93 2.78 3.604(2) 149 y
data_global
_journal_date_recd_electronic     2011-04-29
_journal_date_accepted     2011-05-06
_journal_name_full     'Acta Crystallographica, Section E'
_journal_year     2011
_journal_volume     67
_journal_issue      6
_journal_page_first     o1427
_journal_page_last     o1427
_journal_paper_category     QO
_journal_coeditor_code     HB5866
_publ_contact_author_name     'Michaela Pojarov\'a'
_publ_contact_author_address
;
Institute of Physics, AS CR, v.v.i.
Na Slovance 2
182 21 Prague 8
Czech Republic
;
_publ_contact_author_email     pojarova@fzu.cz
_publ_contact_author_fax     '+420220318596'
_publ_contact_author_phone     '+420233343184'
_publ_section_title
;
2-(2-Methoxyphenyl)-1-benzofuran
;
loop_
    _publ_author_name
    _publ_author_footnote
    _publ_author_address
    'Pojarov\'a, Michaela' ?
;
Institute of Physics, AS CR, v.v.i., Na Slovance 2, 182 21 Prague 8,
Czech Republic
;
    'Du\<sek, Michal' .
;
Institute of Physics, AS CR, v.v.i., Na Slovance 2, 182 21 Prague 8,
Czech Republic
;
    'Jan\<ca\<r\'ik, Andrej' .
;
Institute of Organic Chemistry and Biochemistry of AS CR, Fleming sq. 2,
166 10 Prague 6, Czech Republic
;
    'Makrl\'ik, Emanuel' .
;
Faculty of Applied Sciences
University of West Bohemia
Husova 11, 306 14 Pilsen
Czech Republic
;
    'Sedl\'akov\'a, Zde\<nka' .
;
Institue od Macromolecular Chemistry of AS CR, Heyrovsk\'y sq. 2,
162 06 Prague 6,
Czech Republic
;
_publ_section_synopsis     .
