# Supplementary material for: 2-(2-Meth­oxy­phen­yl)-1-benzofuran
Source: Acta Crystallogr Sect E Struct Rep Online. 2011 May 14;67(Pt 6):o1427. doi: 10.1107/S1600536811017168 (PMC3120470; doi:10.1107/S1600536811017168)
Supplement: Supplementary file 2 [file e-67-o1427-Isup2.hkl]

# 
# h,k,l, Fc-squared, Fo-squared, sigma(Fo-squared) and status flag 
# 
data_I
_shelx_title ' MJ-1_01 in P2(1)2(1)2(1)' 
_shelx_refln_list_code          4 
_shelx_F_calc_maximum      108.72 
_exptl_crystal_F_000       472.00 
_reflns_d_resolution_high  0.8371 
 
loop_ 
 _symmetry_equiv_pos_as_xyz 
 'x, y, z' 
 '-x+1/2, -y, z+1/2' 
 '-x, y+1/2, -z+1/2' 
 'x+1/2, -y+1/2, -z' 
 
_cell_length_a     6.9419 
_cell_length_b    11.4409 
_cell_length_c    14.1703 
_cell_angle_alpha  90.000 
_cell_angle_beta   90.000 
_cell_angle_gamma  90.000 
 
_shelx_F_squared_multiplier     1.000 
 
loop_ 
 _refln_index_h 
 _refln_index_k 
 _refln_index_l 
 _refln_F_squared_calc 
 _refln_F_squared_meas 
 _refln_F_squared_sigma 
 _refln_observed_status 
   2   0   0      884.33      762.77      9.38 o 
   4   0   0      948.75      861.95     68.23 o 
   6   0   0     1189.50     1156.79     12.49 o 
   8   0   0       90.70       90.93      2.47 o 
   1   1   0       46.72       39.32      1.04 o 
   2   1   0      855.54      777.32      7.50 o 
   3   1   0      955.90      969.00      9.28 o 
   4   1   0      214.74      205.54      3.37 o 
   5   1   0       22.60       19.79      0.77 o 
   6   1   0       18.61       15.53      0.88 o 
   7   1   0        2.17        1.34      0.35 o 
   8   1   0      100.21       89.19      1.69 o 
   0   2   0    11820.06    10816.30    583.98 o 
   1   2   0       24.79       18.96      1.23 o 
   2   2   0      264.25      250.47      4.66 o 
   3   2   0       61.60       59.23      1.69 o 
   4   2   0      597.89      605.87     13.42 o 
   5   2   0       61.93       61.97      1.65 o 
   6   2   0      147.56      150.95      2.67 o 
   7   2   0      196.87      192.08      2.82 o 
   8   2   0        3.64        3.35      0.56 o 
   1   3   0      206.98      202.36      3.07 o 
   2   3   0        0.39        1.46      0.30 o 
   3   3   0     3607.19     3420.15     16.78 o 
   4   3   0      119.96      123.18      3.47 o 
   5   3   0       29.94       28.04      0.87 o 
   6   3   0        0.39        0.56      0.46 o 
   7   3   0       10.41        8.96      0.70 o 
   8   3   0       18.39       19.68      1.14 o 
   0   4   0      168.00      139.21      5.66 o 
   1   4   0       10.02        8.78      0.72 o 
   2   4   0      343.91      373.69      9.40 o 
   3   4   0      383.40      417.16      7.66 o 
   4   4   0      178.77      187.12      3.85 o 
   5   4   0      278.50      276.39      4.37 o 
   6   4   0       86.53       81.25      1.79 o 
   7   4   0      214.25      206.73      2.89 o 
   1   5   0        5.41        6.68      0.76 o 
   2   5   0        4.41        2.09      0.49 o 
   3   5   0      222.16      196.83      3.91 o 
   4   5   0        7.69        9.18      0.49 o 
   5   5   0       56.52       58.36      1.40 o 
   6   5   0       87.86       84.04      1.73 o 
   7   5   0       39.50       38.10      1.20 o 
   0   6   0      170.67      163.19      8.15 o 
   1   6   0     2297.37     2367.34     94.29 o 
   2   6   0      428.61      384.96      3.84 o 
   3   6   0      183.12      196.17      2.84 o 
   4   6   0        0.06        1.31      0.34 o 
   5   6   0       54.46       50.63      1.19 o 
   6   6   0       29.55       29.41      1.00 o 
   7   6   0      254.62      251.43      3.59 o 
   1   7   0        0.03        0.69      0.32 o 
   2   7   0      156.75      158.78      2.40 o 
   3   7   0      340.79      328.53      4.37 o 
   4   7   0      545.51      529.81      5.63 o 
   5   7   0        9.25        9.50      0.72 o 
   6   7   0       11.81        6.09      0.60 o 
   7   7   0       33.29       29.41      1.74 o 
   0   8   0       12.92       18.84      0.97 o 
   1   8   0      101.57      118.20      2.05 o 
   2   8   0       11.41        9.97      0.71 o 
   3   8   0      143.46      147.85      5.03 o 
   4   8   0      346.74      326.38      4.52 o 
   5   8   0      102.84      103.26      1.99 o 
   6   8   0        0.27       -0.28      0.57 o 
   1   9   0      142.61      139.24      2.25 o 
   2   9   0      614.53      609.01      8.18 o 
   3   9   0       31.47       30.10      1.70 o 
   4   9   0      558.89      559.65      7.61 o 
   5   9   0       92.10       97.17      1.85 o 
   6   9   0        0.49        0.90      0.37 o 
   0  10   0       49.14       48.83      2.36 o 
   1  10   0       90.94       89.10      1.92 o 
   2  10   0      333.42      375.67      5.39 o 
   3  10   0        0.78        0.48      0.43 o 
   4  10   0      181.63      179.49      2.85 o 
   5  10   0       90.36       96.80      2.60 o 
   1  11   0       79.52       83.75      2.11 o 
   2  11   0        6.75        5.97      0.89 o 
   3  11   0       27.59       25.53      1.55 o 
   4  11   0      104.25      103.31      2.32 o 
   0  12   0      194.91      221.59      7.20 o 
   1  12   0       30.74       28.06      1.48 o 
   2  12   0      310.39      326.92      5.35 o 
   3  12   0       24.59       26.16      1.17 o 
   1  13   0       65.11       71.37      2.95 o 
   2  13   0       10.16        8.08      0.88 o 
   1   0   1        1.45        5.83      3.31 o 
   2   0   1     1319.48     1234.05     30.60 o 
   3   0   1       60.65       59.50      3.69 o 
   4   0   1       10.03       13.28      0.85 o 
   5   0   1       11.09       12.87      0.62 o 
   6   0   1      136.01      135.59      2.51 o 
   7   0   1      448.51      455.51      4.89 o 
   8   0   1       30.58       30.19      1.01 o 
  -8   1   1        1.54        1.68      0.45 o 
  -7   1   1      170.32      168.14      3.18 o 
  -6   1   1      273.85      266.04      5.23 o 
  -5   1   1       26.46       21.16      0.75 o 
  -4   1   1       86.06       84.45      1.97 o 
  -3   1   1       29.81       31.02      1.61 o 
  -2   1   1      183.74      166.87      2.83 o 
  -1   1   1      234.27      213.76      6.62 o 
   0   1   1      703.19      707.47     32.86 o 
   1   1   1      233.32      227.45      2.19 o 
   2   1   1      182.30      166.09      2.51 o 
   3   1   1       29.84       34.39      2.33 o 
   4   1   1       85.24       90.81      1.62 o 
   5   1   1       25.64       20.50      0.72 o 
   6   1   1      273.03      274.11      3.19 o 
   7   1   1      169.26      169.89      3.53 o 
   8   1   1        1.49        1.21      0.31 o 
  -8   2   1        8.66        7.12      0.75 o 
  -7   2   1       12.99       12.33      0.67 o 
  -6   2   1       19.77       16.96      0.86 o 
  -5   2   1       10.39       10.51      0.51 o 
  -4   2   1       74.21       67.57      1.86 o 
  -3   2   1      593.39      625.89      6.82 o 
  -2   2   1       49.02       48.76      1.27 o 
  -1   2   1      765.70      714.94     25.19 o 
   0   2   1     1898.67     1748.96     10.17 o 
   1   2   1      768.05      709.57      5.06 o 
   2   2   1       49.48       51.79      1.29 o 
   3   2   1      594.76      652.26     26.00 o 
   4   2   1       74.44       68.15      2.07 o 
   5   2   1       10.58        9.79      0.50 o 
   6   2   1       19.83       18.37      0.95 o 
   7   2   1       12.92       13.10      1.02 o 
   8   2   1        8.85        7.28      0.74 o 
  -8   3   1       10.00        8.33      0.75 o 
  -7   3   1       18.11       19.39      1.06 o 
  -6   3   1       73.80       70.44      1.56 o 
  -5   3   1      168.40      174.06      3.47 o 
  -4   3   1      291.13      288.55      4.67 o 
  -3   3   1      390.49      398.60      6.65 o 
  -2   3   1       54.49       51.65      2.13 o 
  -1   3   1     1921.74     1706.93     22.69 o 
   0   3   1     2248.61     2028.48      8.92 o 
   1   3   1     1916.39     1767.06     10.32 o 
   2   3   1       54.47       52.47      2.78 o 
   3   3   1      390.26      419.57      4.78 o 
   4   3   1      290.29      263.12      7.08 o 
   5   3   1      168.00      169.17      3.16 o 
   6   3   1       74.73       72.10      1.57 o 
   7   3   1       17.83       19.12      1.01 o 
   8   3   1       10.09        8.37      0.77 o 
  -7   4   1       28.31       26.63      1.10 o 
  -6   4   1       36.71       37.50      1.18 o 
  -5   4   1       10.55       11.42      0.62 o 
  -4   4   1       43.82       47.17      1.13 o 
  -3   4   1      394.89      386.65      6.49 o 
  -2   4   1      138.21      127.71      2.84 o 
  -1   4   1      130.28      113.78      2.10 o 
   0   4   1      173.69      165.33      2.80 o 
   1   4   1      129.73      117.06      2.98 o 
   2   4   1      136.28      130.28      3.16 o 
   3   4   1      394.05      412.43      6.78 o 
   4   4   1       44.69       45.36      1.33 o 
   5   4   1       10.52        9.81      0.70 o 
   6   4   1       36.79       36.90      1.35 o 
   7   4   1       27.78       26.45      1.04 o 
  -7   5   1       99.16      102.24      1.93 o 
  -6   5   1       23.79       24.45      0.89 o 
  -5   5   1      148.40      143.30      1.97 o 
  -4   5   1       80.13       66.71      1.45 o 
  -3   5   1       39.55       38.17      1.13 o 
  -2   5   1       21.69       26.70      1.46 o 
  -1   5   1       23.27       16.65      1.01 o 
   0   5   1      965.83      955.11     12.86 o 
   1   5   1       23.17       18.32      1.20 o 
   2   5   1       21.86       27.53      1.51 o 
   3   5   1       39.75       36.64      1.05 o 
   4   5   1       79.54       64.92      2.10 o 
   5   5   1      149.40      141.87      4.02 o 
   6   5   1       24.29       25.03      1.17 o 
   7   5   1       98.44       98.12      2.13 o 
  -7   6   1       24.80       26.12      1.09 o 
  -6   6   1       14.04        9.92      0.57 o 
  -5   6   1       13.02       12.85      0.60 o 
  -4   6   1      230.56      219.35      3.06 o 
  -3   6   1      114.80      125.41      2.03 o 
  -2   6   1      264.90      266.60      3.09 o 
  -1   6   1       93.22       89.80      4.35 o 
   0   6   1       97.54       85.32      4.23 o 
   1   6   1       94.10       98.04      2.86 o 
   2   6   1      265.76      261.83      2.81 o 
   3   6   1      116.55      122.81      2.07 o 
   4   6   1      228.97      220.66      2.76 o 
   5   6   1       13.10       13.22      0.75 o 
   6   6   1       13.89       10.19      0.68 o 
   7   6   1       24.67       26.55      1.01 o 
  -7   7   1        5.16        4.03      0.60 o 
  -6   7   1        6.82        6.61      0.60 o 
  -5   7   1       21.48       16.76      0.77 o 
  -4   7   1      109.31      105.15      2.46 o 
  -3   7   1       21.73       21.51      1.06 o 
  -2   7   1      143.26      127.28      1.99 o 
  -1   7   1       93.76       95.99      1.90 o 
   0   7   1      110.82      112.99      2.02 o 
   1   7   1       93.01       90.94      1.90 o 
   2   7   1      142.39      128.43      2.12 o 
   3   7   1       21.73       23.78      1.10 o 
   4   7   1      108.46      102.70      2.30 o 
   5   7   1       21.28       15.33      1.03 o 
   6   7   1        6.59        6.30      0.67 o 
   7   7   1        5.03        5.14      0.75 o 
  -6   8   1       24.61       26.12      1.15 o 
  -5   8   1        0.60        0.08      0.30 o 
  -4   8   1       45.50       47.96      1.47 o 
  -3   8   1      542.18      545.53      7.41 o 
  -2   8   1      266.51      257.23      3.36 o 
  -1   8   1      199.73      203.26      2.69 o 
   0   8   1      148.78      162.61      2.40 o 
   1   8   1      199.61      201.70      2.81 o 
   2   8   1      267.81      254.69      3.34 o 
   3   8   1      545.72      520.29      8.28 o 
   4   8   1       45.47       46.93      1.62 o 
   5   8   1        0.64        0.50      0.52 o 
   6   8   1       24.51       26.72      1.36 o 
  -6   9   1       21.18       23.31      1.00 o 
  -5   9   1      242.67      252.43      6.35 o 
  -4   9   1        3.44        2.56      0.39 o 
  -3   9   1       51.26       51.59      1.75 o 
  -2   9   1       30.62       31.36      1.29 o 
  -1   9   1      124.44      129.05      2.32 o 
   0   9   1      192.17      196.05      3.24 o 
   1   9   1      124.78      128.82      2.11 o 
   2   9   1       30.43       32.29      1.22 o 
   3   9   1       51.28       53.41      2.24 o 
   4   9   1        3.46        1.76      0.53 o 
   5   9   1      244.54      251.11      6.57 o 
   6   9   1       21.10       22.62      1.09 o 
  -5  10   1       29.11       28.76      0.90 o 
  -4  10   1       34.91       33.77      1.08 o 
  -3  10   1       66.96       68.47      1.81 o 
  -2  10   1      240.12      262.22      5.12 o 
  -1  10   1      133.07      138.24      2.42 o 
   0  10   1       56.94       56.11      1.67 o 
   1  10   1      132.97      136.27      2.68 o 
   2  10   1      240.72      247.36      3.61 o 
   3  10   1       67.28       67.01      2.59 o 
   4  10   1       34.65       32.46      1.19 o 
   5  10   1       28.94       30.17      1.25 o 
  -4  11   1       13.96       14.66      0.84 o 
  -3  11   1       35.79       38.73      2.29 o 
  -2  11   1       12.60       13.01      0.87 o 
  -1  11   1       61.63       62.51      1.97 o 
   0  11   1        0.18       -0.33      0.43 o 
   1  11   1       62.52       63.74      2.14 o 
   2  11   1       12.53       11.72      1.48 o 
   3  11   1       35.76       37.73      2.38 o 
   4  11   1       13.63       14.65      0.68 o 
  -3  12   1      124.63      135.08      3.10 o 
  -2  12   1       47.62       47.95      1.77 o 
  -1  12   1        9.73        9.23      0.72 o 
   0  12   1       66.12       68.41      2.31 o 
   1  12   1        9.65        8.65      1.20 o 
   2  12   1       47.61       51.91      2.63 o 
   3  12   1      124.33      139.56      3.54 o 
  -2  13   1        0.78       -0.21      0.34 o 
  -1  13   1       45.39       53.86      2.54 o 
   0  13   1        8.77        9.31      1.13 o 
   1  13   1       45.25       50.66      2.35 o 
   2  13   1        0.83        0.88      0.48 o 
   0   0   2     3359.53     4373.45     26.52 o 
   1   0   2       27.92       39.26      4.76 o 
   2   0   2      164.87      171.51      8.27 o 
   3   0   2       17.04       22.97      1.45 o 
   4   0   2       12.35        9.19      0.55 o 
   5   0   2       40.72       35.41      1.18 o 
   6   0   2        1.98        1.11      0.32 o 
   7   0   2       23.97       21.77      0.96 o 
   8   0   2       27.38       25.26      0.90 o 
  -8   1   2        2.81        2.72      0.39 o 
  -7   1   2      382.75      387.42      4.16 o 
  -6   1   2      139.94      143.70      3.54 o 
  -5   1   2       21.53       21.44      0.82 o 
  -4   1   2      481.49      483.17     12.24 o 
  -3   1   2      504.52      551.98     23.14 o 
  -2   1   2     1121.64     1077.14     14.72 o 
  -1   1   2     9090.67     8689.67    240.68 o 
   0   1   2      208.64      216.40      2.48 o 
   1   1   2     9102.09    10350.36     40.16 o 
   2   1   2     1131.40     1034.02     36.33 o 
   3   1   2      505.68      532.55     15.36 o 
   4   1   2      481.73      486.53      5.61 o 
   5   1   2       21.56       21.71      0.78 o 
   6   1   2      141.01      137.17      2.43 o 
   7   1   2      383.72      392.81      4.05 o 
   8   1   2        2.66        1.59      0.27 o 
  -8   2   2       13.15       12.20      0.95 o 
  -7   2   2        6.22        7.18      0.53 o 
  -6   2   2      301.58      303.13      3.76 o 
  -5   2   2       13.49       14.41      0.62 o 
  -4   2   2      386.89      422.63      5.54 o 
  -3   2   2      628.80      647.38     40.73 o 
  -2   2   2      895.26      849.56      8.83 o 
  -1   2   2     3571.44     3541.56     16.74 o 
   0   2   2     2656.07     2428.69     15.25 o 
   1   2   2     3579.55     3391.62     35.48 o 
   2   2   2      893.94      841.58      7.51 o 
   3   2   2      631.05      612.12      7.50 o 
   4   2   2      385.90      406.94      3.92 o 
   5   2   2       13.67       12.36      0.56 o 
   6   2   2      302.86      300.45      7.97 o 
   7   2   2        6.14        6.24      0.64 o 
   8   2   2       13.10       12.14      0.73 o 
  -8   3   2        6.44        6.77      0.68 o 
  -7   3   2       51.93       52.11      1.93 o 
  -6   3   2       35.38       34.46      1.06 o 
  -5   3   2       22.30       22.12      0.83 o 
  -4   3   2       52.90       45.95      0.92 o 
  -3   3   2       41.07       37.05      1.53 o 
  -2   3   2       92.43       80.78      1.74 o 
  -1   3   2       10.76       10.61      0.65 o 
   0   3   2      375.20      335.99      3.58 o 
   1   3   2       11.49       13.21      0.95 o 
   2   3   2       94.20       80.61      1.65 o 
   3   3   2       41.19       37.04      1.78 o 
   4   3   2       52.14       42.28      1.00 o 
   5   3   2       22.37       20.64      0.67 o 
   6   3   2       34.87       33.98      1.28 o 
   7   3   2       52.58       50.12      1.57 o 
   8   3   2        6.36        7.72      0.73 o 
  -7   4   2       65.05       62.17      1.63 o 
  -6   4   2       29.28       27.27      1.03 o 
  -5   4   2       36.47       33.45      1.19 o 
  -4   4   2      265.08      277.36      3.33 o 
  -3   4   2      251.54      270.12      3.69 o 
  -2   4   2      223.49      249.07      6.91 o 
  -1   4   2      480.02      452.21      6.15 o 
   0   4   2     1058.54      953.92     19.30 o 
   1   4   2      478.73      476.46      6.56 o 
   2   4   2      222.37      261.20      6.67 o 
   3   4   2      251.09      287.74      3.45 o 
   4   4   2      264.93      267.72      3.87 o 
   5   4   2       35.58       31.29      1.17 o 
   6   4   2       30.01       26.45      1.05 o 
   7   4   2       64.32       63.68      1.40 o 
  -7   5   2      110.53      114.27      3.71 o 
  -6   5   2       85.89       80.82      1.69 o 
  -5   5   2       21.65       20.38      0.78 o 
  -4   5   2       96.75       91.04      1.72 o 
  -3   5   2      281.51      250.49      3.75 o 
  -2   5   2      112.50      100.66      2.10 o 
  -1   5   2      207.80      207.75      7.92 o 
   0   5   2     1297.47     1322.46     18.03 o 
   1   5   2      206.21      228.88      4.31 o 
   2   5   2      113.66      101.73      2.94 o 
   3   5   2      283.45      242.94      5.53 o 
   4   5   2       96.52       86.75      2.17 o 
   5   5   2       21.67       19.99      1.03 o 
   6   5   2       85.38       79.22      1.63 o 
   7   5   2      109.76      116.10      3.00 o 
  -7   6   2        8.93        9.44      0.74 o 
  -6   6   2       23.73       20.49      0.77 o 
  -5   6   2       88.50       84.71      1.61 o 
  -4   6   2      289.87      278.13      3.75 o 
  -3   6   2      142.35      150.29      2.31 o 
  -2   6   2       72.53       65.33      1.25 o 
  -1   6   2      626.57      625.18     41.98 o 
   0   6   2      564.40      604.54     17.94 o 
   1   6   2      631.12      651.07      9.87 o 
   2   6   2       72.28       62.84      1.26 o 
   3   6   2      141.55      151.30      4.46 o 
   4   6   2      288.00      272.02      4.61 o 
   5   6   2       86.76       79.36      1.72 o 
   6   6   2       23.96       22.81      0.95 o 
   7   6   2        8.82        9.68      0.86 o 
  -7   7   2       33.15       30.06      1.41 o 
  -6   7   2       58.53       53.60      1.40 o 
  -5   7   2       20.60       23.20      0.97 o 
  -4   7   2      191.33      182.10      2.91 o 
  -3   7   2      364.87      345.19      3.63 o 
  -2   7   2       33.08       32.50      1.05 o 
  -1   7   2       94.92       86.66      1.68 o 
   0   7   2      671.21      712.21      5.29 o 
   1   7   2       96.29       87.81      2.57 o 
   2   7   2       32.59       33.57      1.14 o 
   3   7   2      367.45      338.39      4.49 o 
   4   7   2      190.96      181.22      2.69 o 
   5   7   2       20.64       23.16      1.20 o 
   6   7   2       58.57       52.09      2.10 o 
   7   7   2       32.99       32.63      2.00 o 
  -6   8   2       34.24       33.28      1.09 o 
  -5   8   2      331.75      317.00      3.23 o 
  -4   8   2      259.09      252.60      3.16 o 
  -3   8   2      474.60      472.27      9.36 o 
  -2   8   2       83.17       81.56      1.74 o 
  -1   8   2      303.84      311.41      3.36 o 
   0   8   2        2.09        2.69      0.47 o 
   1   8   2      304.64      305.84      4.92 o 
   2   8   2       82.64       78.33      2.04 o 
   3   8   2      473.44      448.68      6.77 o 
   4   8   2      258.57      247.07      4.08 o 
   5   8   2      330.97      302.91      5.81 o 
   6   8   2       34.86       36.62      1.55 o 
  -6   9   2        3.66        4.37      0.59 o 
  -5   9   2       12.76       11.92      0.61 o 
  -4   9   2      131.27      134.66      2.49 o 
  -3   9   2       38.10       40.12      1.46 o 
  -2   9   2      598.56      611.17      8.11 o 
  -1   9   2       38.03       38.50      1.29 o 
   0   9   2       73.58       73.96      1.80 o 
   1   9   2       37.69       37.04      1.23 o 
   2   9   2      592.82      577.11      6.28 o 
   3   9   2       38.64       39.79      1.92 o 
   4   9   2      132.65      129.30      3.35 o 
   5   9   2       12.78       11.65      1.18 o 
   6   9   2        3.75        3.71      0.55 o 
  -5  10   2       15.29       14.78      0.89 o 
  -4  10   2       59.64       52.32      2.55 o 
  -3  10   2      130.59      130.96      3.62 o 
  -2  10   2      165.70      182.87      3.62 o 
  -1  10   2       54.44       58.31      1.77 o 
   0  10   2        4.41        3.01      0.50 o 
   1  10   2       53.51       55.03      1.86 o 
   2  10   2      164.88      176.19      3.47 o 
   3  10   2      130.03      118.16      3.81 o 
   4  10   2       60.83       57.49      2.01 o 
   5  10   2       15.44       14.18      0.80 o 
  -4  11   2       14.21       11.71      0.75 o 
  -3  11   2       52.41       55.52      1.50 o 
  -2  11   2       92.47       93.30      2.04 o 
  -1  11   2       52.13       48.89      1.75 o 
   0  11   2        0.24       -0.05      0.53 o 
   1  11   2       53.10       49.66      1.74 o 
   2  11   2       92.91       92.79      2.65 o 
   3  11   2       53.68       58.18      2.30 o 
   4  11   2       14.09       13.51      0.93 o 
  -3  12   2       36.73       35.14      1.37 o 
  -2  12   2       37.84       38.15      1.49 o 
  -1  12   2       11.10       10.95      0.95 o 
   0  12   2       46.07       47.81      1.72 o 
   1  12   2       11.57       10.41      0.76 o 
   2  12   2       37.64       37.47      1.80 o 
   3  12   2       36.84       37.16      1.89 o 
  -2  13   2       47.58       52.34      2.20 o 
  -1  13   2        5.02        4.77      0.65 o 
   0  13   2       29.63       32.39      2.06 o 
   1  13   2        5.07        3.11      0.64 o 
   2  13   2       48.07       59.68      1.97 o 
   1   0   3     4901.58     5652.03    737.97 o 
   2   0   3      109.23      114.51      8.83 o 
   3   0   3      147.06      133.14      6.44 o 
   4   0   3        0.03        0.15      0.24 o 
   5   0   3       61.66       58.63      1.41 o 
   6   0   3       63.72       69.63      2.03 o 
   7   0   3       85.24       85.38      2.21 o 
   8   0   3       44.83       41.86      1.32 o 
  -8   1   3        2.74        3.07      0.51 o 
  -7   1   3      141.58      139.33      2.37 o 
  -6   1   3      171.15      182.55      4.88 o 
  -5   1   3      390.36      377.61      4.65 o 
  -4   1   3      446.11      449.81      4.08 o 
  -3   1   3      529.81      553.65     18.70 o 
  -2   1   3      698.84      708.46     35.00 o 
  -1   1   3     9267.36     9287.82    390.41 o 
   0   1   3        0.41        0.54      0.31 o 
   1   1   3     9243.81     9310.10     56.44 o 
   2   1   3      695.56      663.31     22.47 o 
   3   1   3      528.27      540.19     16.70 o 
   4   1   3      446.51      442.78      5.71 o 
   5   1   3      392.98      385.29      3.86 o 
   6   1   3      171.33      176.04      3.74 o 
   7   1   3      141.64      141.26      2.54 o 
   8   1   3        2.68        2.47      0.58 o 
  -8   2   3       28.83       25.94      1.28 o 
  -7   2   3       25.28       28.83      0.98 o 
  -6   2   3      171.51      179.59      2.92 o 
  -5   2   3      297.13      292.13      3.17 o 
  -4   2   3      181.85      179.44      2.23 o 
  -3   2   3      213.13      236.37      4.63 o 
  -2   2   3      228.54      225.30      6.34 o 
  -1   2   3     8705.04     8964.67    476.73 o 
   0   2   3      600.35      538.68      5.86 o 
   1   2   3     8700.21     8508.50    174.48 o 
   2   2   3      228.22      223.18      4.94 o 
   3   2   3      216.32      234.94      8.11 o 
   4   2   3      179.40      166.03      1.82 o 
   5   2   3      296.97      280.98      4.06 o 
   6   2   3      172.10      182.06      4.71 o 
   7   2   3       24.89       28.11      1.18 o 
   8   2   3       29.24       25.47      1.23 o 
  -7   3   3        9.52        9.08      0.86 o 
  -6   3   3      369.21      367.52      6.35 o 
  -5   3   3      263.84      274.68      5.35 o 
  -4   3   3      257.07      273.93      4.78 o 
  -3   3   3      173.82      187.17      3.43 o 
  -2   3   3      290.48      305.07      7.01 o 
  -1   3   3     1644.37     1582.95     10.26 o 
   0   3   3      347.87      325.92     10.57 o 
   1   3   3     1630.76     1650.60     45.55 o 
   2   3   3      293.71      309.11      4.34 o 
   3   3   3      173.70      172.00      5.07 o 
   4   3   3      258.13      257.85      3.08 o 
   5   3   3      266.36      266.58      2.99 o 
   6   3   3      367.83      362.42      9.53 o 
   7   3   3        9.32        9.30      0.84 o 
  -7   4   3       17.48       16.05      0.80 o 
  -6   4   3       14.22       16.18      0.81 o 
  -5   4   3       95.34       88.72      1.52 o 
  -4   4   3      137.05      136.79      1.94 o 
  -3   4   3      233.28      234.76      4.30 o 
  -2   4   3     2051.95     2036.72     12.50 o 
  -1   4   3      323.35      312.53      5.41 o 
   0   4   3      422.76      391.90      4.53 o 
   1   4   3      326.36      336.13     11.23 o 
   2   4   3     2062.92     2144.63     16.41 o 
   3   4   3      234.24      238.19      2.18 o 
   4   4   3      136.82      128.64      1.83 o 
   5   4   3       94.34       84.02      1.64 o 
   6   4   3       14.22       15.56      0.96 o 
   7   4   3       17.44       15.29      0.76 o 
  -7   5   3        0.90        0.89      0.31 o 
  -6   5   3      172.23      166.81      2.93 o 
  -5   5   3       25.62       25.45      0.92 o 
  -4   5   3      210.10      221.19      2.44 o 
  -3   5   3      203.41      194.53      2.57 o 
  -2   5   3      767.26      744.78     10.27 o 
  -1   5   3      158.13      159.85      3.01 o 
   0   5   3       13.02       10.91      1.10 o 
   1   5   3      160.37      176.54      4.90 o 
   2   5   3      768.59      790.31     10.30 o 
   3   5   3      204.30      192.82      2.98 o 
   4   5   3      210.16      214.31      4.14 o 
   5   5   3       25.34       24.70      0.97 o 
   6   5   3      170.19      167.53      2.56 o 
   7   5   3        0.80        0.50      0.31 o 
  -7   6   3       24.09       18.67      1.01 o 
  -6   6   3       48.06       45.26      1.12 o 
  -5   6   3      150.04      146.96      2.12 o 
  -4   6   3       87.16       79.00      1.66 o 
  -3   6   3      116.48      117.83      1.73 o 
  -2   6   3       56.89       55.84      1.38 o 
  -1   6   3       37.03       38.76      1.66 o 
   0   6   3      274.09      256.97      5.41 o 
   1   6   3       36.98       36.54      1.32 o 
   2   6   3       55.97       53.68      1.31 o 
   3   6   3      115.98      120.42      1.72 o 
   4   6   3       87.70       79.90      1.90 o 
   5   6   3      149.76      147.46      2.41 o 
   6   6   3       47.88       46.37      1.86 o 
   7   6   3       23.80       19.49      1.25 o 
  -6   7   3        0.21        0.27      0.32 o 
  -5   7   3       62.38       57.72      1.44 o 
  -4   7   3      113.87      119.68      2.29 o 
  -3   7   3       43.77       43.44      1.10 o 
  -2   7   3      205.04      212.61      4.22 o 
  -1   7   3      144.59      134.67      1.96 o 
   0   7   3        0.35        0.42      0.28 o 
   1   7   3      142.98      126.98      2.41 o 
   2   7   3      206.57      208.78      3.02 o 
   3   7   3       43.58       40.49      1.56 o 
   4   7   3      113.56      112.61      3.88 o 
   5   7   3       62.46       53.92      1.97 o 
   6   7   3        0.25       -0.44      0.66 o 
  -6   8   3        2.95        3.04      0.35 o 
  -5   8   3       53.91       56.38      1.26 o 
  -4   8   3      111.17      115.22      2.14 o 
  -3   8   3      170.68      160.74      5.76 o 
  -2   8   3      415.07      431.99      5.98 o 
  -1   8   3       29.61       28.48      1.17 o 
   0   8   3       30.21       28.81      1.12 o 
   1   8   3       28.81       25.60      1.18 o 
   2   8   3      415.23      405.77      6.38 o 
   3   8   3      170.83      159.64      3.32 o 
   4   8   3      112.66      108.12      3.18 o 
   5   8   3       54.58       57.26      2.48 o 
   6   8   3        2.97        3.51      0.52 o 
  -6   9   3       45.61       42.44      1.82 o 
  -5   9   3       52.67       58.51      1.25 o 
  -4   9   3       81.94       79.09      1.84 o 
  -3   9   3      496.50      523.84     10.09 o 
  -2   9   3       58.74       57.90      1.66 o 
  -1   9   3      121.72      118.53      2.55 o 
   0   9   3      117.64      115.25      2.39 o 
   1   9   3      122.77      112.59      2.63 o 
   2   9   3       57.82       58.29      2.19 o 
   3   9   3      497.15      477.88      7.86 o 
   4   9   3       80.69       74.51      2.57 o 
   5   9   3       52.96       56.27      2.25 o 
   6   9   3       46.51       51.11      1.92 o 
  -5  10   3       30.52       31.23      1.12 o 
  -4  10   3       38.66       44.39      1.53 o 
  -3  10   3       39.59       40.17      1.93 o 
  -2  10   3      217.04      225.67      5.42 o 
  -1  10   3      177.19      195.56      4.00 o 
   0  10   3        6.71        4.49      0.68 o 
   1  10   3      177.60      182.85      4.27 o 
   2  10   3      218.82      222.72      4.10 o 
   3  10   3       39.31       37.73      1.80 o 
   4  10   3       39.53       41.05      2.05 o 
   5  10   3       30.49       33.21      1.15 o 
  -4  11   3       17.84       17.88      0.81 o 
  -3  11   3       49.90       52.31      1.41 o 
  -2  11   3        7.85        9.53      0.68 o 
  -1  11   3      382.20      404.82      5.51 o 
   0  11   3      188.44      186.30      3.59 o 
   1  11   3      384.70      390.89      8.44 o 
   2  11   3        8.10        9.67      0.87 o 
   3  11   3       49.93       50.73      2.26 o 
   4  11   3       17.78       18.66      1.32 o 
  -3  12   3       49.94       54.37      2.26 o 
  -2  12   3       76.08       75.04      3.38 o 
  -1  12   3       11.52        9.94      0.82 o 
   0  12   3       37.95       40.06      1.54 o 
   1  12   3       11.59       10.34      0.75 o 
   2  12   3       74.82       72.39      3.47 o 
   3  12   3       49.91       54.17      1.85 o 
  -2  13   3        8.67        7.34      0.91 o 
  -1  13   3       49.00       51.59      2.62 o 
   0  13   3       71.65       91.56      3.02 o 
   1  13   3       48.93       52.44      2.57 o 
   2  13   3        8.33        9.10      1.06 o 
   0   0   4     2039.06     2106.67     17.96 o 
   1   0   4      639.27      776.64    106.40 o 
   2   0   4     1015.74     1207.71     76.39 o 
   3   0   4       86.43       93.91      3.12 o 
   4   0   4       18.53       17.54      0.58 o 
   5   0   4       92.93       94.03      1.78 o 
   6   0   4      122.61      122.34      3.47 o 
   7   0   4       25.04       25.86      0.95 o 
   8   0   4      234.11      257.04      7.28 o 
  -8   1   4       50.55       51.59      1.71 o 
  -7   1   4       22.22       19.60      0.82 o 
  -6   1   4       24.25       25.41      1.06 o 
  -5   1   4      236.56      234.18      3.69 o 
  -4   1   4      119.11      121.16      1.50 o 
  -3   1   4      284.57      304.09     12.27 o 
  -2   1   4       39.85       38.29      2.38 o 
  -1   1   4     1904.95     2433.49    115.37 o 
   0   1   4     2510.06     2511.41    139.96 o 
   1   1   4     1908.10     1939.43     18.52 o 
   2   1   4       39.38       39.86      4.33 o 
   3   1   4      285.19      300.59      6.10 o 
   4   1   4      120.10      117.60      1.66 o 
   5   1   4      237.61      229.94      2.83 o 
   6   1   4       24.34       22.17      1.48 o 
   7   1   4       21.90       21.60      0.87 o 
   8   1   4       49.99       50.55      1.72 o 
  -7   2   4        5.01        5.23      0.56 o 
  -6   2   4       60.81       66.46      1.64 o 
  -5   2   4       38.77       42.75      0.96 o 
  -4   2   4      111.79      112.72      1.72 o 
  -3   2   4      236.54      262.09     10.65 o 
  -2   2   4      495.04      529.98     19.04 o 
  -1   2   4     1428.58     1545.96     38.30 o 
   0   2   4       82.18       84.26      2.06 o 
   1   2   4     1428.30     1563.44     69.18 o 
   2   2   4      493.90      589.28     63.20 o 
   3   2   4      237.58      257.33      5.30 o 
   4   2   4      110.61      103.91      1.77 o 
   5   2   4       39.09       38.16      1.06 o 
   6   2   4       59.65       59.23      2.15 o 
   7   2   4        4.92        5.65      0.48 o 
  -7   3   4       22.52       21.88      1.23 o 
  -6   3   4      150.88      146.86      2.40 o 
  -5   3   4      215.83      216.59      3.73 o 
  -4   3   4      346.51      358.27      6.00 o 
  -3   3   4      180.94      197.67      4.04 o 
  -2   3   4      262.07      282.30      5.82 o 
  -1   3   4      414.91      437.25      6.87 o 
   0   3   4       14.49       13.06      1.08 o 
   1   3   4      414.95      409.11      6.01 o 
   2   3   4      260.84      299.43      6.35 o 
   3   3   4      180.27      196.02      7.06 o 
   4   3   4      344.78      337.74      4.38 o 
   5   3   4      216.49      209.04      2.55 o 
   6   3   4      149.98      141.07      3.04 o 
   7   3   4       22.87       20.17      1.16 o 
  -7   4   4       12.87       11.56      0.88 o 
  -6   4   4        1.40        1.03      0.35 o 
  -5   4   4      190.85      193.04      2.35 o 
  -4   4   4       49.48       52.05      1.08 o 
  -3   4   4       19.07       18.25      0.55 o 
  -2   4   4       96.17       88.84      3.42 o 
  -1   4   4      609.71      563.45     19.04 o 
   0   4   4      212.99      207.43      3.03 o 
   1   4   4      611.19      633.99     22.31 o 
   2   4   4       96.44       94.35      2.76 o 
   3   4   4       18.90       18.36      0.75 o 
   4   4   4       48.80       48.80      1.08 o 
   5   4   4      188.54      187.24      2.98 o 
   6   4   4        1.45        1.72      0.32 o 
   7   4   4       13.36       12.64      0.80 o 
  -7   5   4       34.98       32.78      1.43 o 
  -6   5   4       48.15       41.15      1.10 o 
  -5   5   4       22.46       22.33      0.90 o 
  -4   5   4       12.09       10.62      0.53 o 
  -3   5   4      156.41      156.25      2.05 o 
  -2   5   4      115.24      108.69      2.54 o 
  -1   5   4      214.29      223.74      5.44 o 
   0   5   4      158.58      166.64      4.42 o 
   1   5   4      214.91      238.75      5.72 o 
   2   5   4      115.70      108.07      2.92 o 
   3   5   4      154.72      149.48      2.98 o 
   4   5   4       12.39        9.94      0.58 o 
   5   5   4       22.21       21.85      0.92 o 
   6   5   4       47.27       42.93      1.42 o 
   7   5   4       35.20       38.28      1.75 o 
  -7   6   4       13.92       10.12      0.85 o 
  -6   6   4       12.49       13.21      0.62 o 
  -5   6   4        2.66        3.39      0.42 o 
  -4   6   4      125.50      124.26      2.10 o 
  -3   6   4      214.12      207.59      3.23 o 
  -2   6   4      119.89      121.24      2.13 o 
  -1   6   4       79.72       95.75      3.12 o 
   0   6   4        4.39        4.29      0.59 o 
   1   6   4       80.08       87.32      3.73 o 
   2   6   4      120.53      118.39      2.21 o 
   3   6   4      212.98      196.03      2.90 o 
   4   6   4      125.38      126.66      2.99 o 
   5   6   4        2.53        3.14      0.57 o 
   6   6   4       12.77       13.74      1.05 o 
   7   6   4       14.08       10.87      0.88 o 
  -6   7   4       11.33        9.80      0.56 o 
  -5   7   4       28.66       22.30      0.90 o 
  -4   7   4      471.29      461.70      4.50 o 
  -3   7   4        3.04        3.27      0.37 o 
  -2   7   4      130.78      123.60      3.49 o 
  -1   7   4       95.16       94.97      1.90 o 
   0   7   4       49.21       49.48      1.69 o 
   1   7   4       95.37       85.39      3.11 o 
   2   7   4      131.59      117.89      2.21 o 
   3   7   4        3.00        3.05      0.46 o 
   4   7   4      473.66      456.61      6.12 o 
   5   7   4       28.02       21.48      1.24 o 
   6   7   4       11.52       10.48      1.26 o 
  -6   8   4        4.00        4.28      0.34 o 
  -5   8   4       26.22       23.41      0.80 o 
  -4   8   4      119.27      122.28      2.23 o 
  -3   8   4       49.75       45.01      1.99 o 
  -2   8   4       67.96       67.66      2.01 o 
  -1   8   4      160.98      161.39      3.86 o 
   0   8   4      121.12      112.72      2.12 o 
   1   8   4      161.38      151.92      2.88 o 
   2   8   4       68.37       68.08      2.01 o 
   3   8   4       49.47       43.24      1.54 o 
   4   8   4      120.00      121.79      2.72 o 
   5   8   4       25.76       21.40      1.27 o 
   6   8   4        3.80        4.48      0.71 o 
  -5   9   4       50.58       50.46      1.26 o 
  -4   9   4       83.34       81.55      2.03 o 
  -3   9   4      131.63      133.15      3.60 o 
  -2   9   4      190.20      190.61      2.94 o 
  -1   9   4       11.74       11.17      0.86 o 
   0   9   4        3.11        2.75      0.65 o 
   1   9   4       11.73       12.70      1.21 o 
   2   9   4      190.50      187.69      4.33 o 
   3   9   4      130.27      126.07      3.40 o 
   4   9   4       83.17       74.95      3.56 o 
   5   9   4       50.13       48.83      1.98 o 
  -5  10   4       20.00       19.07      0.83 o 
  -4  10   4       69.46       74.64      3.38 o 
  -3  10   4       53.39       52.73      1.94 o 
  -2  10   4       23.60       28.95      1.27 o 
  -1  10   4      260.53      278.86      4.32 o 
   0  10   4      286.68      290.67      6.82 o 
   1  10   4      260.82      265.64      6.48 o 
   2  10   4       23.77       28.46      1.36 o 
   3  10   4       53.27       50.83      2.25 o 
   4  10   4       69.82       73.43      2.60 o 
   5  10   4       19.94       20.62      0.86 o 
  -4  11   4       13.94       15.38      0.72 o 
  -3  11   4       31.23       33.07      1.13 o 
  -2  11   4       52.49       58.69      1.92 o 
  -1  11   4        9.12        7.60      0.78 o 
   0  11   4       19.81       22.76      1.26 o 
   1  11   4        9.08        7.20      0.88 o 
   2  11   4       52.55       56.17      1.74 o 
   3  11   4       31.28       30.43      1.61 o 
   4  11   4       14.27       18.65      1.25 o 
  -3  12   4        7.93        7.34      0.78 o 
  -2  12   4       43.89       46.25      2.25 o 
  -1  12   4       23.54       20.86      1.38 o 
   0  12   4      155.87      160.13      3.38 o 
   1  12   4       23.55       21.78      1.03 o 
   2  12   4       43.68       49.25      2.35 o 
   3  12   4        7.85        7.76      0.72 o 
  -1  13   4        8.44        9.79      1.09 o 
   0  13   4        6.23        6.08      0.80 o 
   1  13   4        8.48        8.26      1.00 o 
   1   0   5     1330.48     1582.57    181.36 o 
   2   0   5      500.37      590.60     19.62 o 
   3   0   5       13.14       14.43      1.00 o 
   4   0   5        0.58        0.27      0.23 o 
   5   0   5        4.76        7.70      0.55 o 
   6   0   5       58.70       58.53      1.75 o 
   7   0   5       12.69       13.79      1.11 o 
  -7   1   5       12.52       12.02      0.73 o 
  -6   1   5       55.49       58.45      1.89 o 
  -5   1   5      406.27      418.89      6.42 o 
  -4   1   5      127.75      118.57      1.98 o 
  -3   1   5       29.00       19.83      1.17 o 
  -2   1   5     1422.46     1596.88     12.74 o 
  -1   1   5       28.69       25.79      1.37 o 
   0   1   5       96.93       82.10      2.33 o 
   1   1   5       29.25       27.35      2.14 o 
   2   1   5     1426.12     1700.55    129.85 o 
   3   1   5       29.89       21.23      1.66 o 
   4   1   5      126.19      113.99      1.62 o 
   5   1   5      404.36      409.10      5.18 o 
   6   1   5       54.82       56.99      1.89 o 
   7   1   5       12.46       11.79      0.94 o 
  -7   2   5        2.56        2.59      0.43 o 
  -6   2   5      108.07      111.16      1.92 o 
  -5   2   5       57.71       57.92      1.22 o 
  -4   2   5       77.95       74.71      1.19 o 
  -3   2   5      248.96      249.87      5.03 o 
  -2   2   5      536.03      566.98     33.23 o 
  -1   2   5     1054.68     1325.62     77.78 o 
   0   2   5      955.97      898.65     27.53 o 
   1   2   5     1058.44     1080.74     14.88 o 
   2   2   5      532.19      612.55     63.31 o 
   3   2   5      250.41      247.46      4.02 o 
   4   2   5       78.58       73.07      1.35 o 
   5   2   5       57.80       54.15      1.48 o 
   6   2   5      109.45      112.20      3.46 o 
   7   2   5        2.79        2.55      0.40 o 
  -7   3   5       16.98       18.72      1.11 o 
  -6   3   5       32.83       31.99      1.06 o 
  -5   3   5      490.72      522.44      8.14 o 
  -4   3   5      152.70      155.78      2.12 o 
  -3   3   5        3.66        5.38      0.49 o 
  -2   3   5      396.83      392.49     20.21 o 
  -1   3   5      230.89      246.71      4.19 o 
   0   3   5       74.31       66.63      9.47 o 
   1   3   5      234.18      253.94     10.28 o 
   2   3   5      399.69      456.57     33.81 o 
   3   3   5        3.86        4.38      0.34 o 
   4   3   5      152.84      146.06      2.02 o 
   5   3   5      492.46      507.38      4.09 o 
   6   3   5       32.68       31.09      1.26 o 
   7   3   5       16.99       17.54      0.88 o 
  -7   4   5       13.93       15.29      0.90 o 
  -6   4   5       80.80       85.67      1.70 o 
  -5   4   5      334.47      343.01      6.01 o 
  -4   4   5        9.59        9.84      0.55 o 
  -3   4   5       92.48       98.48      1.33 o 
  -2   4   5     1958.18     1933.10     18.66 o 
  -1   4   5     1633.68     1622.82     19.31 o 
   0   4   5      264.79      259.84      5.52 o 
   1   4   5     1640.57     1592.69     66.10 o 
   2   4   5     1963.57     2054.94     22.32 o 
   3   4   5       91.60       96.96      3.11 o 
   4   4   5        9.23        9.68      0.54 o 
   5   4   5      332.53      325.14      3.87 o 
   6   4   5       80.43       81.80      2.91 o 
   7   4   5       13.75       15.01      0.83 o 
  -7   5   5        1.85        2.68      0.38 o 
  -6   5   5      188.81      183.63      3.80 o 
  -5   5   5       16.56       15.07      0.73 o 
  -4   5   5      106.01      108.83      2.23 o 
  -3   5   5      120.32      134.42      1.82 o 
  -2   5   5      313.53      315.10      3.41 o 
  -1   5   5      325.18      315.21      6.65 o 
   0   5   5     1475.28     1409.63     14.49 o 
   1   5   5      325.33      310.62      3.14 o 
   2   5   5      311.18      305.07      5.14 o 
   3   5   5      121.76      128.13      3.60 o 
   4   5   5      107.69      111.15      2.13 o 
   5   5   5       17.01       16.65      1.00 o 
   6   5   5      189.08      183.37      6.33 o 
   7   5   5        1.89        2.41      0.46 o 
  -7   6   5       12.47       11.55      1.88 o 
  -6   6   5        4.71        4.76      0.47 o 
  -5   6   5      135.94      123.61      2.10 o 
  -4   6   5        8.87        9.52      0.55 o 
  -3   6   5      433.67      423.95      7.82 o 
  -2   6   5      113.27      124.35      2.55 o 
  -1   6   5       97.50       95.55      2.32 o 
   0   6   5       35.97       32.74      1.17 o 
   1   6   5       99.14       97.85      1.94 o 
   2   6   5      114.84      120.68      1.98 o 
   3   6   5      433.25      413.42      5.89 o 
   4   6   5        9.16       10.98      0.88 o 
   5   6   5      135.27      133.15      2.96 o 
   6   6   5        4.62        5.43      0.65 o 
   7   6   5       12.79       13.09      1.47 o 
  -6   7   5       33.41       29.48      1.06 o 
  -5   7   5        5.81        5.30      0.47 o 
  -4   7   5       56.32       56.33      1.42 o 
  -3   7   5      715.69      704.79     17.13 o 
  -2   7   5       10.19       10.77      0.81 o 
  -1   7   5       31.42       26.07      1.32 o 
   0   7   5        0.12       -0.32      0.39 o 
   1   7   5       30.15       22.33      1.02 o 
   2   7   5        9.62       10.54      0.77 o 
   3   7   5      714.24      677.99      7.91 o 
   4   7   5       57.32       59.30      2.57 o 
   5   7   5        5.47        4.83      0.66 o 
   6   7   5       33.29       28.92      1.92 o 
  -6   8   5        3.18        3.32      0.33 o 
  -5   8   5      100.78       96.73      1.93 o 
  -4   8   5       63.60       56.24      2.32 o 
  -3   8   5      226.90      244.94      5.27 o 
  -2   8   5       90.33       95.05      2.53 o 
  -1   8   5       82.27       76.94      2.59 o 
   0   8   5        5.31        5.96      0.61 o 
   1   8   5       80.67       69.88      2.02 o 
   2   8   5       91.28       91.95      2.16 o 
   3   8   5      227.13      231.61      5.05 o 
   4   8   5       62.92       59.96      2.07 o 
   5   8   5      101.23       92.66      2.25 o 
   6   8   5        2.99        4.05      0.65 o 
  -5   9   5        0.82        0.82      0.25 o 
  -4   9   5       20.70       20.10      0.97 o 
  -3   9   5      230.75      235.54      4.70 o 
  -2   9   5       74.64       80.23      2.40 o 
  -1   9   5       29.32       29.99      1.52 o 
   0   9   5        6.68        3.22      0.62 o 
   1   9   5       29.97       31.03      1.62 o 
   2   9   5       74.71       74.40      2.37 o 
   3   9   5      232.48      217.01      4.39 o 
   4   9   5       21.42       18.90      1.44 o 
   5   9   5        0.77        0.39      0.40 o 
  -5  10   5        6.91        5.76      0.56 o 
  -4  10   5       11.97       12.90      0.74 o 
  -3  10   5       10.07        8.25      0.63 o 
  -2  10   5       40.12       38.30      3.20 o 
  -1  10   5      330.98      351.60      6.25 o 
   0  10   5      421.31      422.25      7.02 o 
   1  10   5      329.41      340.54      5.53 o 
   2  10   5       39.91       42.96      1.87 o 
   3  10   5        9.69        7.48      0.91 o 
   4  10   5       12.11       13.76      1.10 o 
   5  10   5        7.12        6.42      0.81 o 
  -4  11   5        0.63       -0.15      0.36 o 
  -3  11   5       36.72       37.32      1.30 o 
  -2  11   5      102.66      107.21      4.49 o 
  -1  11   5      170.23      181.85      7.49 o 
   0  11   5       27.01       30.99      1.66 o 
   1  11   5      169.13      186.81      3.22 o 
   2  11   5      102.77      112.66      2.37 o 
   3  11   5       36.82       36.27      1.46 o 
   4  11   5        0.73        1.57      0.49 o 
  -3  12   5       10.63        9.70      0.95 o 
  -2  12   5       22.90       25.09      1.02 o 
  -1  12   5       84.27       84.27      3.82 o 
   0  12   5       76.92       89.54      2.42 o 
   1  12   5       85.71       91.27      1.95 o 
   2  12   5       22.38       23.76      1.00 o 
   3  12   5       10.78       11.05      0.91 o 
   0  13   5        0.06        0.11      0.72 o 
   0   0   6       22.54       22.78      1.98 o 
   1   0   6       35.74       59.89      7.90 o 
   2   0   6      175.41      207.24     21.59 o 
   3   0   6        2.37        2.31      0.25 o 
   4   0   6      203.45      212.92      4.47 o 
   5   0   6      336.90      345.85      3.63 o 
   6   0   6       19.07       17.04      0.82 o 
   7   0   6        0.08       -0.10      0.31 o 
  -7   1   6       12.61       11.38      0.75 o 
  -6   1   6      172.54      181.00      4.28 o 
  -5   1   6      714.09      746.74     13.34 o 
  -4   1   6      105.38      104.90      2.19 o 
  -3   1   6      110.31      107.28      2.85 o 
  -2   1   6      596.21      680.37      9.58 o 
  -1   1   6      228.05      240.68     18.40 o 
   0   1   6      686.72      627.66      7.45 o 
   1   1   6      228.14      222.60      6.41 o 
   2   1   6      598.96      711.15     53.59 o 
   3   1   6      111.73      116.52      1.79 o 
   4   1   6      104.17      101.57      1.85 o 
   5   1   6      711.69      716.22     11.41 o 
   6   1   6      172.79      180.97      5.26 o 
   7   1   6       12.73       13.26      0.90 o 
  -7   2   6       26.13       24.58      0.91 o 
  -6   2   6      108.83      116.13      2.20 o 
  -5   2   6        1.24        0.55      0.35 o 
  -4   2   6      250.34      253.86      3.47 o 
  -3   2   6      500.65      503.07     10.82 o 
  -2   2   6     2869.37     3150.48    146.43 o 
  -1   2   6      310.44      368.64     11.56 o 
   0   2   6      199.74      192.76      3.91 o 
   1   2   6      311.64      296.84      7.92 o 
   2   2   6     2863.40     3453.49    318.53 o 
   3   2   6      499.50      509.63      5.51 o 
   4   2   6      251.47      246.14      4.07 o 
   5   2   6        1.22        0.99      0.33 o 
   6   2   6      108.12      115.52      2.07 o 
   7   2   6       26.12       26.16      1.11 o 
  -7   3   6       15.04       15.79      0.92 o 
  -6   3   6      117.11      125.28      2.70 o 
  -5   3   6       37.47       37.88      1.11 o 
  -4   3   6        6.85        5.99      0.47 o 
  -3   3   6      107.77      106.52      2.21 o 
  -2   3   6     1222.71     1339.46     11.72 o 
  -1   3   6       21.19       20.44      1.77 o 
   0   3   6      253.98      206.35     19.60 o 
   1   3   6       20.80       18.50      2.14 o 
   2   3   6     1218.56     1364.14     45.02 o 
   3   3   6      107.37      101.04      2.75 o 
   4   3   6        7.29        5.80      0.44 o 
   5   3   6       36.68       35.31      1.29 o 
   6   3   6      116.57      127.95      2.86 o 
   7   3   6       15.05       16.08      0.90 o 
  -7   4   6        0.34        0.04      0.50 o 
  -6   4   6       29.99       31.76      1.08 o 
  -5   4   6      101.87      104.31      1.81 o 
  -4   4   6       47.34       49.29      1.36 o 
  -3   4   6      147.66      152.23      1.79 o 
  -2   4   6      264.33      267.61      3.32 o 
  -1   4   6      157.11      164.45      4.86 o 
   0   4   6      711.07      722.17     35.30 o 
   1   4   6      158.76      173.22      6.41 o 
   2   4   6      262.94      257.76      3.92 o 
   3   4   6      149.52      153.26      3.71 o 
   4   4   6       47.43       52.01      1.38 o 
   5   4   6      102.49      102.66      2.42 o 
   6   4   6       30.29       30.14      1.20 o 
   7   4   6        0.41        0.64      0.46 o 
  -7   5   6       13.79       13.94      1.71 o 
  -6   5   6       66.15       70.72      1.71 o 
  -5   5   6      111.71      118.19      2.20 o 
  -4   5   6       76.48       74.84      1.55 o 
  -3   5   6       62.96       59.41      1.28 o 
  -2   5   6      575.73      553.97      7.90 o 
  -1   5   6       49.70       52.86      1.13 o 
   0   5   6      256.14      212.08      2.47 o 
   1   5   6       50.97       53.45      1.07 o 
   2   5   6      572.98      530.37      8.69 o 
   3   5   6       63.67       63.85      1.33 o 
   4   5   6       77.40       77.27      1.84 o 
   5   5   6      111.07      114.15      2.82 o 
   6   5   6       65.55       73.72      2.25 o 
   7   5   6       13.76       14.97      1.63 o 
  -6   6   6       54.51       56.42      1.54 o 
  -5   6   6      108.31      112.84      2.19 o 
  -4   6   6      107.38      103.83      2.48 o 
  -3   6   6       93.68       93.43      1.64 o 
  -2   6   6       12.60       11.56      0.67 o 
  -1   6   6      148.97      145.13      3.13 o 
   0   6   6        1.57        3.16      0.45 o 
   1   6   6      150.85      144.13      2.13 o 
   2   6   6       13.36       13.16      0.68 o 
   3   6   6       94.54       88.89      1.84 o 
   4   6   6      107.82      103.76      2.55 o 
   5   6   6      108.16      116.19      2.80 o 
   6   6   6       54.22       54.49      1.51 o 
  -6   7   6        2.76        2.25      0.32 o 
  -5   7   6       47.49       50.65      1.44 o 
  -4   7   6      304.67      303.90      4.44 o 
  -3   7   6      278.47      297.56      3.73 o 
  -2   7   6      435.78      438.11      7.28 o 
  -1   7   6       34.54       34.14      1.34 o 
   0   7   6      123.54      128.31      2.92 o 
   1   7   6       34.30       33.50      1.30 o 
   2   7   6      436.15      420.31      4.19 o 
   3   7   6      277.39      274.22      4.89 o 
   4   7   6      304.62      328.20      7.46 o 
   5   7   6       47.85       52.07      2.10 o 
   6   7   6        2.87        2.88      0.64 o 
  -6   8   6        3.44        3.56      0.43 o 
  -5   8   6       50.58       45.82      1.29 o 
  -4   8   6       24.76       24.16      1.06 o 
  -3   8   6      253.82      266.59      3.43 o 
  -2   8   6      108.40      121.14      3.44 o 
  -1   8   6      191.64      190.34      3.96 o 
   0   8   6      176.87      173.13      3.54 o 
   1   8   6      191.72      175.96      4.10 o 
   2   8   6      108.04      108.73      2.43 o 
   3   8   6      253.48      261.44      4.24 o 
   4   8   6       24.88       25.27      1.38 o 
   5   8   6       50.18       49.79      2.12 o 
   6   8   6        3.62        5.49      1.02 o 
  -5   9   6        3.51        2.13      0.31 o 
  -4   9   6       89.47       86.40      2.51 o 
  -3   9   6       16.50       16.78      0.74 o 
  -2   9   6       49.21       50.11      1.84 o 
  -1   9   6       68.21       69.74      2.44 o 
   0   9   6      389.88      369.70      5.13 o 
   1   9   6       69.31       69.23      2.33 o 
   2   9   6       48.40       48.54      1.90 o 
   3   9   6       16.53       17.05      1.05 o 
   4   9   6       88.17       88.02      2.81 o 
   5   9   6        3.41        1.81      0.55 o 
  -4  10   6        7.92        6.87      0.63 o 
  -3  10   6       14.92       12.55      0.66 o 
  -2  10   6       34.50       31.80      2.10 o 
  -1  10   6      116.18      123.99      2.78 o 
   0  10   6       15.43       11.92      0.80 o 
   1  10   6      115.31      124.31      2.81 o 
   2  10   6       35.22       34.28      1.50 o 
   3  10   6       14.68       11.80      1.07 o 
   4  10   6        7.83        7.89      0.69 o 
  -3  11   6       10.10       11.53      0.77 o 
  -2  11   6       70.77       70.37      2.46 o 
  -1  11   6      145.73      141.38      3.79 o 
   0  11   6      287.22      288.73      4.64 o 
   1  11   6      146.51      154.13      2.78 o 
   2  11   6       70.77       71.32      1.79 o 
   3  11   6        9.67        9.01      0.89 o 
  -2  12   6       56.26       57.94      3.70 o 
  -1  12   6       37.66       40.25      1.86 o 
   0  12   6        6.60        8.29      0.77 o 
   1  12   6       37.78       43.82      1.27 o 
   2  12   6       56.92       65.21      1.83 o 
   1   0   7       31.19       29.83      4.54 o 
   2   0   7      588.25      722.46      9.18 o 
   3   0   7       86.97       70.83      1.68 o 
   4   0   7        6.14        7.21      0.63 o 
   5   0   7       24.57       22.65      1.15 o 
   6   0   7        0.14        0.47      0.36 o 
   7   0   7        1.01        1.19      0.39 o 
  -7   1   7       14.55       15.72      0.83 o 
  -6   1   7        1.11        1.71      0.39 o 
  -5   1   7      122.57      130.65      2.18 o 
  -4   1   7       64.85       59.38      1.84 o 
  -3   1   7      154.19      166.42      3.55 o 
  -2   1   7      291.80      336.96      7.76 o 
  -1   1   7       14.87       14.80      1.14 o 
   0   1   7      681.37      688.55     26.36 o 
   1   1   7       14.75       12.62      1.74 o 
   2   1   7      293.35      345.89      4.58 o 
   3   1   7      152.82      175.66      2.29 o 
   4   1   7       65.84       59.11      1.49 o 
   5   1   7      121.20      117.52      2.39 o 
   6   1   7        1.13        1.81      0.44 o 
   7   1   7       14.73       15.87      0.76 o 
  -7   2   7       24.79       27.08      0.90 o 
  -6   2   7       62.37       69.64      1.63 o 
  -5   2   7      135.17      152.61      3.82 o 
  -4   2   7      128.36      132.82      2.60 o 
  -3   2   7       37.01       32.78      1.01 o 
  -2   2   7      237.02      236.22      2.72 o 
  -1   2   7       97.61      116.72      8.20 o 
   0   2   7        0.65        0.36      0.34 o 
   1   2   7       96.97      101.23      4.91 o 
   2   2   7      236.96      256.88      5.36 o 
   3   2   7       37.20       32.82      1.06 o 
   4   2   7      128.09      130.22      2.56 o 
   5   2   7      133.99      142.49      3.39 o 
   6   2   7       61.63       75.51      2.20 o 
   7   2   7       24.09       26.57      1.32 o 
  -7   3   7        5.36        5.16      0.72 o 
  -6   3   7      112.66      121.34      1.90 o 
  -5   3   7      380.07      398.35      9.15 o 
  -4   3   7      282.67      273.12      6.27 o 
  -3   3   7      368.20      386.76      7.40 o 
  -2   3   7      843.04      878.70     17.96 o 
  -1   3   7      411.36      428.82      9.24 o 
   0   3   7       55.15       35.31      6.91 o 
   1   3   7      412.29      438.52     11.86 o 
   2   3   7      845.15      875.74     21.27 o 
   3   3   7      365.83      385.10      7.78 o 
   4   3   7      282.77      270.54      4.77 o 
   5   3   7      379.82      389.56      5.39 o 
   6   3   7      112.33      117.64      2.98 o 
   7   3   7        5.56        5.76      0.50 o 
  -7   4   7       34.27       34.05      2.19 o 
  -6   4   7       33.54       35.96      1.23 o 
  -5   4   7       21.76       16.44      0.80 o 
  -4   4   7        0.59        0.75      0.28 o 
  -3   4   7      114.11      111.83      2.13 o 
  -2   4   7      157.09      139.34      2.49 o 
  -1   4   7      250.78      246.95      4.31 o 
   0   4   7        4.02        4.38      0.40 o 
   1   4   7      250.74      243.01      2.93 o 
   2   4   7      156.25      150.31      4.32 o 
   3   4   7      113.72      112.35      2.03 o 
   4   4   7        0.62        1.18      0.45 o 
   5   4   7       21.58       18.89      1.09 o 
   6   4   7       33.20       36.14      1.32 o 
   7   4   7       34.48       38.64      1.48 o 
  -6   5   7       39.53       35.28      1.64 o 
  -5   5   7       23.88       22.51      1.01 o 
  -4   5   7       41.00       37.76      1.68 o 
  -3   5   7        1.31        0.99      0.24 o 
  -2   5   7      144.25      146.15      2.01 o 
  -1   5   7       37.39       37.93      0.97 o 
   0   5   7        0.95        1.23      0.31 o 
   1   5   7       37.59       37.24      0.96 o 
   2   5   7      145.00      146.05      2.59 o 
   3   5   7        1.21        1.26      0.36 o 
   4   5   7       41.48       39.58      1.42 o 
   5   5   7       24.35       22.39      1.29 o 
   6   5   7       39.64       35.42      1.81 o 
  -6   6   7       16.95       17.33      0.93 o 
  -5   6   7       83.79       87.85      1.89 o 
  -4   6   7       41.30       40.80      1.23 o 
  -3   6   7      170.73      172.41      2.44 o 
  -2   6   7      178.65      182.11      3.92 o 
  -1   6   7      769.29      779.01      8.56 o 
   0   6   7        1.11        1.05      0.33 o 
   1   6   7      770.31      750.76      9.46 o 
   2   6   7      179.50      178.45      2.52 o 
   3   6   7      170.96      164.63      2.92 o 
   4   6   7       41.36       40.67      1.46 o 
   5   6   7       84.80       85.66      2.59 o 
   6   6   7       16.51       17.08      0.74 o 
  -6   7   7       12.53       14.90      0.80 o 
  -5   7   7        1.98        0.54      0.31 o 
  -4   7   7       18.20       18.45      0.95 o 
  -3   7   7      121.28      130.65      3.06 o 
  -2   7   7       73.74       77.43      1.99 o 
  -1   7   7       52.74       54.53      1.54 o 
   0   7   7        1.13        0.43      0.36 o 
   1   7   7       53.05       51.76      1.85 o 
   2   7   7       74.25       73.01      1.97 o 
   3   7   7      122.68      119.03      2.95 o 
   4   7   7       18.74       18.74      1.16 o 
   5   7   7        1.92        1.25      0.51 o 
   6   7   7       12.66       13.81      1.57 o 
  -5   8   7       26.65       29.73      1.01 o 
  -4   8   7      154.44      151.05      4.45 o 
  -3   8   7        4.48        4.54      0.48 o 
  -2   8   7      138.55      145.24      3.07 o 
  -1   8   7       14.36       14.53      1.14 o 
   0   8   7        3.32        3.07      0.54 o 
   1   8   7       14.06       11.53      1.06 o 
   2   8   7      137.65      129.16      2.60 o 
   3   8   7        4.60        3.99      0.62 o 
   4   8   7      154.20      144.87      4.25 o 
   5   8   7       26.83       30.47      1.72 o 
  -5   9   7       34.81       40.98      1.12 o 
  -4   9   7       24.80       25.05      1.12 o 
  -3   9   7        4.16        4.16      0.45 o 
  -2   9   7       21.18       21.25      0.91 o 
  -1   9   7        9.83       10.73      0.86 o 
   0   9   7       28.06       33.66      1.37 o 
   1   9   7        9.80       10.17      0.87 o 
   2   9   7       20.99       22.02      1.19 o 
   3   9   7        4.17        4.07      0.51 o 
   4   9   7       24.14       24.63      1.12 o 
  -4  10   7        5.94        6.18      0.55 o 
  -3  10   7        7.00        6.75      0.53 o 
  -2  10   7      108.25      109.58      3.13 o 
  -1  10   7       26.02       23.11      1.11 o 
   0  10   7       34.94       32.09      1.42 o 
   1  10   7       25.62       25.00      1.16 o 
   2  10   7      107.49      107.58      2.44 o 
   3  10   7        7.08        7.08      0.77 o 
   4  10   7        5.89        5.13      0.91 o 
  -3  11   7        4.37        2.46      0.72 o 
  -2  11   7       23.70       21.25      1.08 o 
  -1  11   7       43.14       39.87      2.29 o 
   0  11   7       22.80       19.68      1.37 o 
   1  11   7       43.34       46.21      1.43 o 
   2  11   7       24.06       25.01      1.11 o 
   3  11   7        4.52        4.34      0.57 o 
  -1  12   7       14.60       17.83      1.33 o 
   0  12   7       91.90      100.48      2.57 o 
   1  12   7       14.34       17.66      1.05 o 
   0   0   8       75.53       79.51      4.35 o 
   1   0   8     1654.78     1953.20     76.50 o 
   2   0   8       46.88       51.63      1.42 o 
   3   0   8      244.45      251.19      3.30 o 
   4   0   8       19.38       24.57      0.76 o 
   5   0   8      163.35      166.84      4.41 o 
   6   0   8        1.28        1.07      0.34 o 
   7   0   8        8.28        7.11      0.55 o 
  -7   1   8       30.14       35.48      1.12 o 
  -6   1   8       27.02       31.35      1.22 o 
  -5   1   8      348.80      364.75      7.52 o 
  -4   1   8      309.36      329.08      9.22 o 
  -3   1   8       66.39       72.47      1.45 o 
  -2   1   8        5.94        5.74      0.29 o 
  -1   1   8       99.88      107.42      3.02 o 
   0   1   8      205.40      186.05      2.89 o 
   1   1   8      101.60      107.76      1.88 o 
   2   1   8        6.04        6.52      0.37 o 
   3   1   8       65.69       68.86      1.60 o 
   4   1   8      307.55      312.53      8.20 o 
   5   1   8      348.02      351.67      8.70 o 
   6   1   8       27.29       30.16      1.11 o 
   7   1   8       30.11       36.76      1.17 o 
  -7   2   8       15.66       15.27      2.08 o 
  -6   2   8       33.84       37.13      1.16 o 
  -5   2   8        2.64        2.27      0.37 o 
  -4   2   8      115.70      117.91      3.71 o 
  -3   2   8       21.53       21.55      0.72 o 
  -2   2   8      389.13      415.16     13.33 o 
  -1   2   8      208.37      222.39      3.12 o 
   0   2   8       78.86       75.45      1.45 o 
   1   2   8      209.48      214.38      1.93 o 
   2   2   8      394.67      402.12      5.62 o 
   3   2   8       21.30       21.23      0.72 o 
   4   2   8      114.51      116.47      1.90 o 
   5   2   8        2.51        1.63      0.45 o 
   6   2   8       33.97       37.46      1.82 o 
   7   2   8       15.81       16.49      0.89 o 
  -7   3   8       35.73       32.15      1.42 o 
  -6   3   8       76.62       85.15      2.17 o 
  -5   3   8       33.26       35.22      1.27 o 
  -4   3   8      139.31      155.71      3.11 o 
  -3   3   8       75.15       83.93      3.33 o 
  -2   3   8       71.82       82.17      2.05 o 
  -1   3   8      174.31      159.76      2.34 o 
   0   3   8      289.06      252.21      3.24 o 
   1   3   8      175.75      161.64      3.45 o 
   2   3   8       70.66       81.06      2.41 o 
   3   3   8       76.11       82.94      1.63 o 
   4   3   8      141.00      146.63      3.07 o 
   5   3   8       32.96       31.50      1.36 o 
   6   3   8       76.40       86.64      1.86 o 
   7   3   8       35.71       37.38      1.33 o 
  -6   4   8       21.41       26.11      1.00 o 
  -5   4   8        0.28        0.60      0.32 o 
  -4   4   8      237.58      247.05      3.80 o 
  -3   4   8       77.99       84.73      2.85 o 
  -2   4   8       86.84       87.04      1.75 o 
  -1   4   8      108.63      104.79      1.80 o 
   0   4   8        2.39        1.82      0.34 o 
   1   4   8      108.43      107.33      1.82 o 
   2   4   8       87.08       88.06      2.16 o 
   3   4   8       78.14       86.46      2.87 o 
   4   4   8      237.97      248.14      5.67 o 
   5   4   8        0.25        0.30      0.41 o 
   6   4   8       21.07       24.96      1.39 o 
  -6   5   8        9.17        8.01      0.72 o 
  -5   5   8      123.80      128.56      3.06 o 
  -4   5   8      173.61      188.09      3.64 o 
  -3   5   8      226.43      227.27      3.30 o 
  -2   5   8      849.53      850.87     13.15 o 
  -1   5   8       80.18       84.51      1.63 o 
   0   5   8        0.05        0.23      0.38 o 
   1   5   8       81.02       82.78      1.79 o 
   2   5   8      845.48      849.49     14.17 o 
   3   5   8      226.40      209.79      3.07 o 
   4   5   8      174.27      186.33      4.71 o 
   5   5   8      124.47      126.83      2.87 o 
   6   5   8        9.39        9.92      0.91 o 
  -6   6   8       13.45       13.71      0.65 o 
  -5   6   8       21.34       23.89      0.96 o 
  -4   6   8      113.95      118.56      3.86 o 
  -3   6   8      176.01      185.54      2.79 o 
  -2   6   8      339.19      339.25      3.40 o 
  -1   6   8      243.14      246.75      4.27 o 
   0   6   8        0.36        0.31      0.42 o 
   1   6   8      245.22      245.33      3.85 o 
   2   6   8      338.13      311.56      7.67 o 
   3   6   8      174.86      169.49      4.92 o 
   4   6   8      115.15      116.22      2.61 o 
   5   6   8       21.16       24.88      1.19 o 
   6   6   8       13.24       15.62      2.33 o 
  -5   7   8       66.69       66.70      2.30 o 
  -4   7   8      250.29      260.59      5.87 o 
  -3   7   8      153.04      154.23      2.70 o 
  -2   7   8      399.22      426.29      7.64 o 
  -1   7   8       57.40       58.12      1.89 o 
   0   7   8       12.68       11.56      1.02 o 
   1   7   8       57.03       55.29      2.68 o 
   2   7   8      400.76      397.43     10.81 o 
   3   7   8      152.30      147.87      3.99 o 
   4   7   8      248.55      264.79     11.70 o 
   5   7   8       66.33       63.73      4.12 o 
  -5   8   8        6.69        5.77      0.45 o 
  -4   8   8       17.29       13.42      0.79 o 
  -3   8   8       25.50       26.63      1.26 o 
  -2   8   8      101.01      109.07      2.35 o 
  -1   8   8      130.71      138.77      4.12 o 
   0   8   8      307.80      325.13      6.27 o 
   1   8   8      130.05      125.66      3.64 o 
   2   8   8      100.15       96.81      3.39 o 
   3   8   8       26.20       27.11      1.84 o 
   4   8   8       17.44       18.61      1.54 o 
   5   8   8        6.51        4.83      0.90 o 
  -4   9   8        6.98        5.51      0.52 o 
  -3   9   8        4.02        3.19      0.40 o 
  -2   9   8        1.62        0.81      0.31 o 
  -1   9   8      160.93      160.24      6.90 o 
   0   9   8        6.75        6.48      0.99 o 
   1   9   8      161.19      161.94      3.09 o 
   2   9   8        1.78        2.30      0.70 o 
   3   9   8        4.05        2.72      0.61 o 
   4   9   8        6.80        7.14      0.90 o 
  -4  10   8        9.04        6.48      0.79 o 
  -3  10   8       57.45       51.34      4.07 o 
  -2  10   8        2.07        1.56      0.34 o 
  -1  10   8      103.79      105.51      2.84 o 
   0  10   8       18.49       18.99      1.38 o 
   1  10   8      102.51       99.31      2.28 o 
   2  10   8        2.22        1.35      0.63 o 
   3  10   8       57.28       62.08      1.88 o 
  -2  11   8        0.17        0.97      0.43 o 
  -1  11   8       78.13       91.03      3.17 o 
   0  11   8      220.43      231.63      4.79 o 
   1  11   8       77.73       87.83      2.40 o 
   2  11   8        0.13        0.90      0.41 o 
   0  12   8      237.48      251.95      4.33 o 
   1   0   9     1159.65     1265.36     27.04 o 
   2   0   9        0.20        0.63      0.20 o 
   3   0   9      117.75      133.18      1.65 o 
   4   0   9       65.60       63.49      2.05 o 
   5   0   9       10.39       13.29      0.73 o 
   6   0   9       71.72       63.17      1.53 o 
   7   0   9      156.71      178.29      3.30 o 
  -6   1   9       11.64       12.61      0.67 o 
  -5   1   9       21.07       17.31      0.82 o 
  -4   1   9      269.27      286.27      5.49 o 
  -3   1   9       35.37       39.93      1.51 o 
  -2   1   9        2.78        2.26      0.23 o 
  -1   1   9       49.85       47.91      1.26 o 
   0   1   9      283.97      317.36     11.04 o 
   1   1   9       49.80       48.46      1.18 o 
   2   1   9        2.97        3.06      0.27 o 
   3   1   9       35.59       39.93      0.97 o 
   4   1   9      269.04      291.35      8.65 o 
   5   1   9       20.96       19.36      0.87 o 
   6   1   9       11.86       12.27      0.71 o 
  -6   2   9       16.20       16.58      0.82 o 
  -5   2   9       23.83       21.56      0.86 o 
  -4   2   9      569.37      613.67      5.53 o 
  -3   2   9      111.54      119.76      1.81 o 
  -2   2   9      215.97      239.17      7.49 o 
  -1   2   9      321.41      333.08      8.57 o 
   0   2   9        2.20        1.55      0.25 o 
   1   2   9      321.71      347.27      9.15 o 
   2   2   9      215.31      244.47      6.01 o 
   3   2   9      111.83      118.35      2.17 o 
   4   2   9      571.58      604.38      8.54 o 
   5   2   9       23.01       20.29      0.92 o 
   6   2   9       16.05       16.83      0.80 o 
  -6   3   9       23.03       21.99      1.15 o 
  -5   3   9        9.12        9.15      0.66 o 
  -4   3   9      204.42      234.28      5.41 o 
  -3   3   9      155.91      175.90      8.66 o 
  -2   3   9       98.39       95.83      2.55 o 
  -1   3   9       98.13       93.96      2.50 o 
   0   3   9        0.68        1.13      0.29 o 
   1   3   9       98.47       96.83      2.47 o 
   2   3   9       98.83       98.64      3.47 o 
   3   3   9      154.46      162.84      3.48 o 
   4   3   9      203.33      211.00      5.51 o 
   5   3   9        9.23        8.80      0.69 o 
   6   3   9       23.06       22.69      1.24 o 
  -6   4   9        3.25        2.16      0.30 o 
  -5   4   9       28.94       28.11      1.67 o 
  -4   4   9      107.94      122.71      2.97 o 
  -3   4   9      861.70      928.54     38.13 o 
  -2   4   9        5.51        4.18      0.40 o 
  -1   4   9      145.45      143.53      2.45 o 
   0   4   9      107.95      100.78      1.74 o 
   1   4   9      144.08      147.24      5.45 o 
   2   4   9        5.56        3.41      0.42 o 
   3   4   9      860.26      898.73     23.20 o 
   4   4   9      108.15      107.10      2.48 o 
   5   4   9       28.52       24.91      1.29 o 
   6   4   9        3.56        2.53      0.40 o 
  -6   5   9       26.35       29.92      1.19 o 
  -5   5   9       23.51       29.02      1.10 o 
  -4   5   9       55.37       56.66      2.85 o 
  -3   5   9       50.10       55.45      1.96 o 
  -2   5   9      275.75      280.57      3.30 o 
  -1   5   9       31.30       31.85      1.08 o 
   0   5   9      412.81      399.05      4.47 o 
   1   5   9       31.71       30.13      1.16 o 
   2   5   9      274.40      270.89      5.51 o 
   3   5   9       50.35       51.65      1.50 o 
   4   5   9       55.78       54.50      1.91 o 
   5   5   9       23.64       26.77      1.28 o 
   6   5   9       26.51       29.71      1.22 o 
  -6   6   9        2.21        3.10      0.53 o 
  -5   6   9      169.61      191.12      3.91 o 
  -4   6   9       67.58       79.99      2.47 o 
  -3   6   9       88.94       91.86      2.59 o 
  -2   6   9       45.70       51.24      1.32 o 
  -1   6   9      286.42      295.82      4.01 o 
   0   6   9       46.36       47.86      1.79 o 
   1   6   9      285.53      276.57      7.07 o 
   2   6   9       45.82       46.55      1.78 o 
   3   6   9       88.80       84.34      3.10 o 
   4   6   9       68.16       74.86      2.15 o 
   5   6   9      169.97      193.82      5.26 o 
   6   6   9        2.21        1.72      0.82 o 
  -5   7   9       32.82       39.11      1.21 o 
  -4   7   9       91.06       88.54      1.94 o 
  -3   7   9      126.21      127.56      2.28 o 
  -2   7   9       74.74       76.20      1.59 o 
  -1   7   9       45.38       46.10      1.66 o 
   0   7   9      512.35      535.62     10.55 o 
   1   7   9       45.43       43.35      2.18 o 
   2   7   9       73.77       75.20      4.91 o 
   3   7   9      127.67      123.46      4.48 o 
   4   7   9       90.49      112.50      4.89 o 
   5   7   9       32.94       47.14      2.78 o 
  -5   8   9       34.53       43.59      1.96 o 
  -4   8   9       12.60       13.04      0.68 o 
  -3   8   9      121.28      126.03      3.19 o 
  -2   8   9       33.41       35.36      1.45 o 
  -1   8   9       56.54       51.57      3.17 o 
   0   8   9        5.56        4.46      0.92 o 
   1   8   9       57.16       52.03      2.62 o 
   2   8   9       33.45       34.55      3.59 o 
   3   8   9      121.73      126.69      5.77 o 
   4   8   9       12.72       16.69      1.74 o 
   5   8   9       34.27       41.29      2.38 o 
  -4   9   9        6.52        4.08      0.41 o 
  -3   9   9      130.18      118.15      7.59 o 
  -2   9   9       32.91       33.30      2.14 o 
  -1   9   9        5.96        6.20      0.73 o 
   0   9   9       16.12       15.25      1.32 o 
   1   9   9        6.16        6.51      0.75 o 
   2   9   9       32.49       33.93      1.73 o 
   3   9   9      129.81      135.60      3.97 o 
   4   9   9        6.46        6.51      0.64 o 
  -3  10   9       10.68        6.42      0.70 o 
  -2  10   9        1.21        1.81      0.36 o 
  -1  10   9       47.88       49.24      1.71 o 
   0  10   9       42.30       41.86      1.32 o 
   1  10   9       48.22       47.79      1.89 o 
   2  10   9        1.20        2.28      0.62 o 
   3  10   9       10.76        9.74      1.22 o 
  -2  11   9        0.72        1.96      0.92 o 
  -1  11   9        9.74        9.12      0.75 o 
   0  11   9       22.73       18.48      1.11 o 
   1  11   9        9.72        9.18      0.76 o 
   2  11   9        0.75        0.88      0.48 o 
   0   0  10       53.15       57.75      2.03 o 
   1   0  10       21.20       23.61      0.98 o 
   2   0  10        4.43        3.98      0.31 o 
   3   0  10      303.97      342.40      9.12 o 
   4   0  10        0.13        0.64      0.30 o 
   5   0  10       20.83       21.35      0.81 o 
   6   0  10       32.46       42.54      1.27 o 
  -6   1  10      156.79      163.64      3.60 o 
  -5   1  10        7.74        6.84      0.53 o 
  -4   1  10       40.29       44.50      1.20 o 
  -3   1  10      186.91      207.18      4.40 o 
  -2   1  10       10.15       11.32      0.59 o 
  -1   1  10        8.39        6.85      0.53 o 
   0   1  10      148.77      163.70      6.47 o 
   1   1  10        8.81        6.98      0.36 o 
   2   1  10        9.84       11.47      0.54 o 
   3   1  10      187.01      203.37      3.88 o 
   4   1  10       39.73       41.18      1.55 o 
   5   1  10        8.19        6.41      0.51 o 
   6   1  10      157.06      157.60      3.72 o 
  -6   2  10       12.18       11.37      0.55 o 
  -5   2  10       15.99       15.06      0.65 o 
  -4   2  10       22.51       20.69      1.02 o 
  -3   2  10       95.41       94.01      2.72 o 
  -2   2  10       31.50       36.13      1.46 o 
  -1   2  10       11.22       11.39      0.55 o 
   0   2  10      102.48      102.15      2.07 o 
   1   2  10       11.29       11.68      0.57 o 
   2   2  10       32.17       37.53      1.03 o 
   3   2  10       94.99       86.05      1.88 o 
   4   2  10       21.84       20.96      0.92 o 
   5   2  10       16.22       15.43      0.77 o 
   6   2  10       12.14       11.30      0.67 o 
  -6   3  10       44.78       52.59      1.41 o 
  -5   3  10       82.57       83.80      1.89 o 
  -4   3  10       51.58       57.67      2.93 o 
  -3   3  10      146.54      177.04      8.55 o 
  -2   3  10       70.59       78.24      1.85 o 
  -1   3  10        3.38        2.93      0.34 o 
   0   3  10       10.81        8.55      0.67 o 
   1   3  10        3.28        2.31      0.38 o 
   2   3  10       71.11       80.97      1.99 o 
   3   3  10      146.74      146.28      4.49 o 
   4   3  10       51.08       50.67      1.85 o 
   5   3  10       81.78       79.65      2.20 o 
   6   3  10       44.99       48.04      1.42 o 
  -6   4  10       20.62       20.17      0.81 o 
  -5   4  10        2.54        2.94      0.38 o 
  -4   4  10       29.33       37.24      1.69 o 
  -3   4  10      183.22      200.42      4.11 o 
  -2   4  10        4.02        3.98      0.36 o 
  -1   4  10       17.75       18.38      0.84 o 
   0   4  10      119.08      103.67      1.86 o 
   1   4  10       17.38       17.97      0.78 o 
   2   4  10        3.92        3.88      0.46 o 
   3   4  10      183.28      179.99      4.23 o 
   4   4  10       29.46       31.40      1.66 o 
   5   4  10        2.57        2.44      0.42 o 
   6   4  10       20.63       21.02      0.96 o 
  -5   5  10       58.17       60.90      1.48 o 
  -4   5  10        6.93        5.97      0.59 o 
  -3   5  10       76.42       70.89      1.94 o 
  -2   5  10       68.42       68.20      1.41 o 
  -1   5  10      115.27      117.81      2.50 o 
   0   5  10      335.31      344.50      6.62 o 
   1   5  10      116.86      106.34      2.08 o 
   2   5  10       68.49       60.61      2.15 o 
   3   5  10       76.52       68.95      2.02 o 
   4   5  10        6.90        6.13      0.72 o 
   5   5  10       58.28       56.83      2.02 o 
  -5   6  10       26.28       25.03      1.08 o 
  -4   6  10       43.41       41.59      1.22 o 
  -3   6  10       81.05       89.49      2.80 o 
  -2   6  10      195.41      208.45      4.33 o 
  -1   6  10       69.84       77.63      2.04 o 
   0   6  10        0.65        0.15      0.57 o 
   1   6  10       69.81       71.69      3.23 o 
   2   6  10      195.86      177.48      7.68 o 
   3   6  10       80.37       78.76      3.43 o 
   4   6  10       42.67       37.74      2.25 o 
   5   6  10       26.55       20.01      1.04 o 
  -5   7  10       18.52       20.08      0.80 o 
  -4   7  10       24.35       22.91      0.81 o 
  -3   7  10       48.91       48.22      1.40 o 
  -2   7  10       11.91        8.93      0.57 o 
  -1   7  10       49.49       47.42      1.87 o 
   0   7  10      192.91      211.03      4.89 o 
   1   7  10       48.98       42.81      2.10 o 
   2   7  10       11.70        8.27      0.95 o 
   3   7  10       48.75       43.96      3.52 o 
   4   7  10       24.81       28.67      3.74 o 
   5   7  10       18.88       16.36      1.13 o 
  -4   8  10      104.42       98.44      4.71 o 
  -3   8  10        5.29        4.15      0.45 o 
  -2   8  10       68.09       64.22      2.79 o 
  -1   8  10       18.39       17.74      1.33 o 
   0   8  10        4.01        4.07      0.71 o 
   1   8  10       17.93       16.73      1.54 o 
   2   8  10       67.49       57.73      2.89 o 
   3   8  10        5.59        5.41      1.00 o 
   4   8  10      104.84      123.56     29.20 o 
  -3   9  10       50.17       49.79      2.03 o 
  -2   9  10       56.13       54.26      2.30 o 
  -1   9  10       44.36       44.83      2.58 o 
   0   9  10        1.58        1.28      0.41 o 
   1   9  10       43.65       40.80      2.05 o 
   2   9  10       56.46       51.06      2.90 o 
   3   9  10       50.01       48.85      1.84 o 
  -2  10  10       24.10       29.63      1.68 o 
  -1  10  10       19.40       21.46      1.23 o 
   0  10  10        1.28        0.64      0.38 o 
   1  10  10       19.72       21.81      1.49 o 
   2  10  10       23.47       25.21      2.26 o 
   0  11  10        0.52        0.49      0.67 o 
   1   0  11      142.27      151.92      6.25 o 
   2   0  11       36.98       39.31      1.25 o 
   3   0  11       18.38       18.90      0.80 o 
   4   0  11       92.17       88.00      1.74 o 
   5   0  11       30.72       34.23      1.00 o 
   6   0  11        6.73        7.08      0.48 o 
  -6   1  11       42.25       45.20      1.82 o 
  -5   1  11       10.59       11.86      0.56 o 
  -4   1  11       32.69       33.88      1.02 o 
  -3   1  11       96.25      112.07      4.08 o 
  -2   1  11       36.38       35.42      1.24 o 
  -1   1  11      130.67      130.21      4.53 o 
   0   1  11      259.00      317.62     12.54 o 
   1   1  11      131.92      141.07      3.48 o 
   2   1  11       36.97       38.14      1.05 o 
   3   1  11       98.24      105.01      2.26 o 
   4   1  11       32.16       31.89      1.14 o 
   5   1  11       10.44       10.79      0.60 o 
   6   1  11       42.49       48.03      1.34 o 
  -6   2  11       24.22       19.97      1.34 o 
  -5   2  11       17.53       21.38      1.29 o 
  -4   2  11       27.43       32.57      1.34 o 
  -3   2  11       46.17       51.86      1.61 o 
  -2   2  11       33.51       36.64      0.88 o 
  -1   2  11       82.75       77.69      1.83 o 
   0   2  11      746.71      740.36     16.37 o 
   1   2  11       82.96       77.47      2.48 o 
   2   2  11       33.89       36.36      1.00 o 
   3   2  11       46.15       48.67      1.94 o 
   4   2  11       28.31       29.81      0.99 o 
   5   2  11       17.32       19.75      0.85 o 
   6   2  11       23.62       22.70      0.96 o 
  -6   3  11       11.64       14.40      1.34 o 
  -5   3  11       19.73       21.71      1.09 o 
  -4   3  11      223.56      226.09      3.60 o 
  -3   3  11      696.15      750.32     19.25 o 
  -2   3  11      217.59      226.79      4.85 o 
  -1   3  11      118.19      110.47      1.81 o 
   0   3  11       11.76       11.69      0.57 o 
   1   3  11      117.50      110.42      2.89 o 
   2   3  11      218.81      245.88     14.38 o 
   3   3  11      695.80      694.73     18.34 o 
   4   3  11      222.88      216.94      8.56 o 
   5   3  11       19.63       19.94      0.84 o 
   6   3  11       11.78       14.48      1.17 o 
  -5   4  11       89.90       93.58      1.88 o 
  -4   4  11       65.15       68.13      1.88 o 
  -3   4  11        2.43        2.61      0.41 o 
  -2   4  11       90.28       89.37      2.74 o 
  -1   4  11      343.61      334.39      7.75 o 
   0   4  11        8.14        7.41      0.59 o 
   1   4  11      341.39      334.66      6.80 o 
   2   4  11       90.13       95.40      3.19 o 
   3   4  11        2.49        2.28      0.53 o 
   4   4  11       65.54       66.25      1.49 o 
   5   4  11       91.32       95.69      1.88 o 
  -5   5  11       30.29       34.15      2.38 o 
  -4   5  11       62.71       60.18      1.87 o 
  -3   5  11      126.81      132.77      3.38 o 
  -2   5  11        3.82        2.83      0.36 o 
  -1   5  11      226.16      235.02      4.04 o 
   0   5  11      184.80      204.71      4.22 o 
   1   5  11      223.92      221.52      8.92 o 
   2   5  11        3.93        3.74      0.58 o 
   3   5  11      126.21      120.51      2.66 o 
   4   5  11       62.04       55.65      2.11 o 
   5   5  11       30.31       32.30      1.93 o 
  -5   6  11       39.50       46.52      1.45 o 
  -4   6  11       44.89       46.70      1.37 o 
  -3   6  11      217.85      224.67      5.59 o 
  -2   6  11       48.83       52.40      1.43 o 
  -1   6  11      413.09      419.15      5.26 o 
   0   6  11      134.62      132.31      3.06 o 
   1   6  11      411.47      390.66     21.35 o 
   2   6  11       49.59       47.10      1.81 o 
   3   6  11      217.48      202.84      4.90 o 
   4   6  11       44.37       40.76      2.12 o 
   5   6  11       39.56       41.79      2.49 o 
  -4   7  11       37.17       39.81      1.56 o 
  -3   7  11       28.68       27.38      1.06 o 
  -2   7  11      137.44      144.29      4.73 o 
  -1   7  11        2.13        2.27      0.50 o 
   0   7  11       22.69       21.99      1.33 o 
   1   7  11        2.16        2.75      0.73 o 
   2   7  11      138.14      125.07      4.08 o 
   3   7  11       28.51       28.93      1.47 o 
   4   7  11       36.32       46.64      9.20 o 
  -4   8  11       39.94       32.09      9.81 o 
  -3   8  11       48.91       41.19      2.98 o 
  -2   8  11       10.77       12.51      1.14 o 
  -1   8  11       11.89       11.63      0.74 o 
   0   8  11        9.21        7.71      0.77 o 
   1   8  11       12.38       10.94      1.14 o 
   2   8  11       10.94       11.93      1.11 o 
   3   8  11       49.02       51.78      1.96 o 
   4   8  11       39.42       34.46      4.95 o 
  -3   9  11       84.55       77.20     16.57 o 
  -2   9  11        9.57        9.55      0.85 o 
  -1   9  11        6.32        6.33      0.56 o 
   0   9  11      105.42       99.48      6.18 o 
   1   9  11        5.96        4.46      0.67 o 
   2   9  11        9.50       10.72      1.30 o 
   3   9  11       83.05       85.90      2.62 o 
  -1  10  11       14.82       13.36      2.01 o 
   0  10  11       64.18       62.19      5.09 o 
   1  10  11       14.28       13.01      1.03 o 
   0   0  12      549.76      647.87      9.13 o 
   1   0  12       75.64       80.00      2.73 o 
   2   0  12       67.41       74.13      3.57 o 
   3   0  12       26.12       26.95      1.08 o 
   4   0  12        3.30        3.93      0.39 o 
   5   0  12       16.27       12.64      0.58 o 
  -5   1  12       25.48       25.79      0.90 o 
  -4   1  12       37.77       39.18      2.88 o 
  -3   1  12        0.23        0.15      0.32 o 
  -2   1  12       20.73       22.12      1.14 o 
  -1   1  12       11.79       12.01      0.64 o 
   0   1  12       37.87       33.89      1.28 o 
   1   1  12       11.79       12.69      0.74 o 
   2   1  12       20.74       22.68      1.07 o 
   3   1  12        0.24       -0.10      0.31 o 
   4   1  12       37.42       39.31      1.36 o 
   5   1  12       25.81       27.63      1.01 o 
  -5   2  12        2.36        0.93      0.35 o 
  -4   2  12       61.01       62.50      2.06 o 
  -3   2  12      139.30      162.44      7.55 o 
  -2   2  12       26.78       26.69      0.79 o 
  -1   2  12        3.71        3.08      0.43 o 
   0   2  12        3.90        3.37      0.38 o 
   1   2  12        3.75        3.19      0.50 o 
   2   2  12       26.80       26.00      0.95 o 
   3   2  12      140.80      145.47      3.78 o 
   4   2  12       60.95       62.66      1.43 o 
   5   2  12        2.46        2.16      0.39 o 
  -5   3  12       36.18       35.42      1.32 o 
  -4   3  12        5.20        3.31      0.42 o 
  -3   3  12       63.10       64.72      1.83 o 
  -2   3  12      182.92      186.38      3.47 o 
  -1   3  12       28.21       27.02      0.89 o 
   0   3  12       16.50       16.56      0.80 o 
   1   3  12       28.12       30.27      1.18 o 
   2   3  12      182.59      178.93      2.80 o 
   3   3  12       62.99       57.69      1.47 o 
   4   3  12        5.23        3.42      0.40 o 
   5   3  12       36.96       33.72      1.24 o 
  -5   4  12       30.21       27.50      1.06 o 
  -4   4  12       75.23       74.95      2.30 o 
  -3   4  12       52.40       58.99      1.75 o 
  -2   4  12       65.26       63.90      1.73 o 
  -1   4  12       81.52       78.85      2.73 o 
   0   4  12        0.03        0.37      0.38 o 
   1   4  12       81.42       87.43      1.87 o 
   2   4  12       64.90       67.77      3.18 o 
   3   4  12       52.56       56.33      1.66 o 
   4   4  12       74.17       66.23      2.63 o 
   5   4  12       30.00       27.29      1.00 o 
  -5   5  12       40.50       45.98      2.17 o 
  -4   5  12       32.02       35.56      1.47 o 
  -3   5  12       54.93       62.28      1.60 o 
  -2   5  12      152.71      147.87      7.29 o 
  -1   5  12       12.73       12.44      0.83 o 
   0   5  12       97.39      100.83      5.12 o 
   1   5  12       12.66       12.48      0.88 o 
   2   5  12      152.21      158.78      4.79 o 
   3   5  12       54.98       53.50      1.46 o 
   4   5  12       31.69       30.96      1.04 o 
   5   5  12       40.02       38.48      2.18 o 
  -4   6  12       15.61       11.01      0.67 o 
  -3   6  12       38.24       41.96      1.27 o 
  -2   6  12       17.65       18.00      0.90 o 
  -1   6  12        0.80        0.96      0.35 o 
   0   6  12        9.25        8.76      0.77 o 
   1   6  12        0.81        0.65      0.86 o 
   2   6  12       17.74       15.46      1.71 o 
   3   6  12       38.40       42.76      1.86 o 
   4   6  12       15.58       10.46      0.80 o 
  -4   7  12       49.85       48.32      8.31 o 
  -3   7  12       23.68       23.62      0.96 o 
  -2   7  12       48.67       47.16      1.99 o 
  -1   7  12       43.64       42.24      2.05 o 
   0   7  12        0.04       -0.13      0.37 o 
   1   7  12       43.40       37.17      1.62 o 
   2   7  12       48.69       49.61      5.60 o 
   3   7  12       23.69       22.28      1.64 o 
   4   7  12       50.12       61.52     13.26 o 
  -3   8  12        8.52        5.80      0.67 o 
  -2   8  12       10.03       11.02      0.95 o 
  -1   8  12       38.02       37.98      1.87 o 
   0   8  12       11.86        9.58      0.90 o 
   1   8  12       38.03       31.60      1.96 o 
   2   8  12       10.21       10.69      1.49 o 
   3   8  12        8.65       10.08      0.75 o 
  -2   9  12       25.84       18.40      2.72 o 
  -1   9  12        0.24       -0.51      0.51 o 
   0   9  12       77.98       71.34      5.17 o 
   1   9  12        0.24        0.44      0.37 o 
   2   9  12       25.93       18.90      1.22 o 
   1   0  13        2.72        3.03      0.45 o 
   2   0  13        1.60        0.32      0.32 o 
   3   0  13        0.04       -0.17      0.39 o 
   4   0  13       15.83       15.34      0.84 o 
   5   0  13       14.49       12.66      0.68 o 
  -5   1  13        0.90        1.02      0.45 o 
  -4   1  13       62.96       65.05      1.73 o 
  -3   1  13       10.45       12.04      0.85 o 
  -2   1  13       28.65       28.83      1.15 o 
  -1   1  13       39.05       39.80      2.88 o 
   0   1  13        2.49        2.58      0.46 o 
   1   1  13       38.69       38.12      1.91 o 
   2   1  13       28.76       31.71      1.60 o 
   3   1  13       10.97       11.12      0.67 o 
   4   1  13       62.64       62.52      3.26 o 
   5   1  13        0.89        1.24      0.30 o 
  -5   2  13       39.63       40.93      1.56 o 
  -4   2  13       57.83       55.08      2.16 o 
  -3   2  13       22.23       22.20      1.11 o 
  -2   2  13       87.36       86.78      2.29 o 
  -1   2  13       28.71       26.48      0.92 o 
   0   2  13      311.77      314.42     11.07 o 
   1   2  13       28.87       28.05      1.41 o 
   2   2  13       87.53       86.56      4.56 o 
   3   2  13       22.10       19.22      1.00 o 
   4   2  13       56.63       53.79      1.46 o 
   5   2  13       39.53       43.95      1.76 o 
  -4   3  13        5.95        6.26      0.51 o 
  -3   3  13       95.26      101.71      2.78 o 
  -2   3  13       27.96       25.54      0.83 o 
  -1   3  13       81.17       78.82      2.34 o 
   0   3  13        8.31        7.50      0.56 o 
   1   3  13       80.26       82.61      1.83 o 
   2   3  13       29.04       27.77      1.12 o 
   3   3  13       94.27       98.08      3.60 o 
   4   3  13        5.81        6.50      0.55 o 
  -4   4  13      133.16      136.88      3.18 o 
  -3   4  13       99.37      114.69      3.43 o 
  -2   4  13        0.11        0.08      0.25 o 
  -1   4  13      223.75      217.71      8.76 o 
   0   4  13      421.18      393.67      9.96 o 
   1   4  13      224.49      217.67      4.58 o 
   2   4  13        0.12       -0.18      0.43 o 
   3   4  13       99.82      105.56      4.11 o 
   4   4  13      132.07      121.32      3.97 o 
  -4   5  13       26.28       28.72      0.88 o 
  -3   5  13      191.59      202.64      4.52 o 
  -2   5  13       18.48       19.85      0.94 o 
  -1   5  13      189.84      180.25      8.14 o 
   0   5  13      195.39      187.82      7.65 o 
   1   5  13      189.10      183.97      8.72 o 
   2   5  13       18.91       16.96      0.87 o 
   3   5  13      191.27      186.82      7.77 o 
   4   5  13       26.12       24.85      1.36 o 
  -3   6  13        1.43        1.56      0.40 o 
  -2   6  13       16.06       15.92      0.77 o 
  -1   6  13        9.27        9.05      0.64 o 
   0   6  13        6.58        5.13      0.49 o 
   1   6  13        9.24        9.10      1.25 o 
   2   6  13       16.36       14.74      0.92 o 
   3   6  13        1.36        1.41      0.45 o 
  -3   7  13       14.31       10.66      2.83 o 
  -2   7  13       14.74       16.21      1.19 o 
  -1   7  13        9.82        5.96      0.76 o 
   0   7  13        3.48        2.65      0.53 o 
   1   7  13        9.59        6.60      0.67 o 
   2   7  13       14.59       15.58      1.10 o 
   3   7  13       14.42       12.82      0.66 o 
  -2   8  13       42.71       37.38      2.96 o 
  -1   8  13       18.01       16.50      1.34 o 
   0   8  13       17.08       16.14      0.90 o 
   1   8  13       17.44       17.75      1.72 o 
   2   8  13       42.29       33.57      1.45 o 
   0   0  14      119.95      137.57      4.06 o 
   1   0  14       32.05       33.25      1.93 o 
   2   0  14      199.33      277.22      5.89 o 
   3   0  14       39.15       44.68      4.38 o 
   4   0  14       34.34       38.26      4.17 o 
  -4   1  14       11.72       12.21      1.44 o 
  -3   1  14       11.27       13.28      2.06 o 
  -2   1  14       86.17      108.25     11.56 o 
  -1   1  14       45.49       47.48      4.28 o 
   0   1  14        1.82        1.07      0.31 o 
   1   1  14       45.97       48.52      2.43 o 
   2   1  14       87.18       95.97      3.50 o 
   3   1  14       11.12        9.71      0.79 o 
   4   1  14       11.68       12.02      0.62 o 
  -4   2  14       55.34       55.90      2.51 o 
  -3   2  14       10.31       10.11      0.74 o 
  -2   2  14       73.04       83.50      9.46 o 
  -1   2  14       84.04       86.17      5.80 o 
   0   2  14      120.32      124.86      5.04 o 
   1   2  14       83.77       83.65      1.61 o 
   2   2  14       72.10       72.50      2.37 o 
   3   2  14       10.46        9.46      0.59 o 
   4   2  14       56.13       56.33      1.68 o 
  -4   3  14       10.25       11.41      2.77 o 
  -3   3  14       14.29       17.48      1.45 o 
  -2   3  14       96.62      111.17      7.40 o 
  -1   3  14       14.10       12.55      0.60 o 
   0   3  14       38.52       37.11      1.63 o 
   1   3  14       13.96       13.24      0.68 o 
   2   3  14       96.79       97.25      2.31 o 
   3   3  14       14.31       12.43      0.82 o 
   4   3  14       10.11        9.07      1.11 o 
  -3   4  14       67.51       62.63      2.04 o 
  -2   4  14       99.92       97.78      6.49 o 
  -1   4  14      147.68      140.41      6.70 o 
   0   4  14        2.55        2.49      0.42 o 
   1   4  14      147.52      136.24      6.23 o 
   2   4  14       99.51       88.16      2.19 o 
   3   4  14       68.73       59.53      1.99 o 
  -3   5  14       28.51       29.82      1.16 o 
  -2   5  14        3.44        3.38      0.38 o 
  -1   5  14      151.10      134.78      5.03 o 
   0   5  14        3.50        2.90      0.42 o 
   1   5  14      150.65      123.81      4.48 o 
   2   5  14        3.51        3.63      0.44 o 
   3   5  14       28.38       26.13      1.42 o 
  -2   6  14       38.64       34.05      2.15 o 
  -1   6  14       25.95       18.70      1.10 o 
   0   6  14       20.06       18.62      0.83 o 
   1   6  14       26.32       18.01      1.67 o 
   2   6  14       39.37       32.75      2.42 o 
  -1   7  14       11.99       10.09      0.83 o 
   0   7  14       22.59       14.92      1.37 o 
   1   7  14       11.82       10.95      1.66 o 
   1   0  15       26.51       26.79      1.44 o 
   2   0  15       22.56       25.06      1.34 o 
   3   0  15        0.00       -0.52      0.52 o 
  -3   1  15        2.38        2.54      0.49 o 
  -2   1  15        9.22        9.50      1.38 o 
  -1   1  15       62.02       68.06      6.03 o 
   0   1  15       48.93       46.62      2.75 o 
   1   1  15       62.35       69.27      4.39 o 
   2   1  15        9.00        7.36      0.91 o 
   3   1  15        2.28        2.50      0.48 o 
  -3   2  15       25.14       38.23      2.26 o 
  -2   2  15       35.54       43.83      6.66 o 
  -1   2  15       41.45       40.58      4.09 o 
   0   2  15       13.87       13.77      1.09 o 
   1   2  15       41.39       40.43      1.14 o 
   2   2  15       35.57       32.72      1.38 o 
   3   2  15       25.24       22.13      1.09 o 
  -3   3  15       19.62       29.47      7.63 o 
  -2   3  15        1.92        3.05      0.68 o 
  -1   3  15       56.54       52.02      3.22 o 
   0   3  15      142.95      141.16      9.49 o 
   1   3  15       57.02       53.98      3.24 o 
   2   3  15        1.90        0.62      0.50 o 
   3   3  15       19.42       20.41      1.22 o 
  -2   4  15      167.50      222.94     19.12 o 
  -1   4  15        7.59        7.62      0.55 o 
   0   4  15      109.01      107.16      5.97 o 
   1   4  15        7.45        6.31      0.68 o 
   2   4  15      167.17      138.62      2.37 o 
  -2   5  15       63.62       62.05      2.03 o 
  -1   5  15       17.71       14.42      0.90 o 
   0   5  15       38.69       33.51      1.25 o 
   1   5  15       17.92       16.60      1.18 o 
   2   5  15       63.06       57.80      9.61 o 
  -1   6  15       25.35        8.44      0.99 o 
   0   6  15       32.49       28.98      1.39 o 
   1   6  15       25.19       20.76      1.73 o 
   0   0  16       49.29       40.19      2.64 o 
   1   0  16       57.62       53.45      1.47 o 
   2   0  16        8.19        6.87      0.53 o 
  -2   1  16       18.60       24.64      1.44 o 
  -1   1  16       41.38       38.06      1.52 o 
   0   1  16       10.25        9.18      0.51 o 
   1   1  16       41.31       38.00      1.31 o 
   2   1  16       18.64       16.04      0.75 o 
  -2   2  16       21.84       38.31      1.65 o 
  -1   2  16       72.66       86.74     11.23 o 
   0   2  16        0.88        0.33      0.27 o 
   1   2  16       73.80       69.42      2.10 o 
   2   2  16       21.89       20.75      0.91 o 
  -1   3  16       49.32       45.39      1.62 o 
   0   3  16       76.18       78.36      2.68 o 
   1   3  16       49.04       45.38      1.83 o 
   2   3  16       66.27       50.71      2.16 o 
  -1   4  16        2.22        2.13      0.64 o 
   0   4  16      105.87      100.36      3.75 o 
   1   4  16        2.37        2.02      0.74 o 
                                                 
